# Supplementary material for: Can spatial filtering separate voluntary and involuntary components in children with dyskinetic cerebral palsy?
Source: PLoS One. 2021 Apr 14;16(4):e0250001. doi: 10.1371/journal.pone.0250001 (PMC8046213; doi:10.1371/journal.pone.0250001)
Supplement: S1 Fig — (ZIP) [file pone.0250001.s001.zip]

Archive with 50 entries (50 files):
- subject1_emg-to-force_matteo.fig
- __MACOSX/._subject1_emg-to-force_matteo.fig
- subject1_select-muscles_matteo.fig
- __MACOSX/._subject1_select-muscles_matteo.fig
- subject1_select-synergies_matteo.fig
- __MACOSX/._subject1_select-synergies_matteo.fig
- subject1_synergy-to-force_matteo.fig
- __MACOSX/._subject1_synergy-to-force_matteo.fig
- subject1_W_matteo.fig
- __MACOSX/._subject1_W_matteo.fig
- subject2_emg-to-force_matteo.fig
- __MACOSX/._subject2_emg-to-force_matteo.fig
- subject2_select-muscles_matteo.fig
- __MACOSX/._subject2_select-muscles_matteo.fig
- subject2_select-synergies_matteo.fig
- __MACOSX/._subject2_select-synergies_matteo.fig
- subject2_synergy-to-force_matteo.fig
- __MACOSX/._subject2_synergy-to-force_matteo.fig
- subject2_W_matteo.fig
- __MACOSX/._subject2_W_matteo.fig
- subject3_emg-to-force_matteo.fig
- __MACOSX/._subject3_emg-to-force_matteo.fig
- subject3_select-muscles_matteo.fig
- __MACOSX/._subject3_select-muscles_matteo.fig
- subject3_select-synergies_matteo.fig
- __MACOSX/._subject3_select-synergies_matteo.fig
- subject3_synergy-to-force_matteo.fig
- __MACOSX/._subject3_synergy-to-force_matteo.fig
- subject3_W_matteo.fig
- __MACOSX/._subject3_W_matteo.fig
- subject4_emg-to-force_matteo.fig
- __MACOSX/._subject4_emg-to-force_matteo.fig
- subject4_select-muscles_matteo.fig
- __MACOSX/._subject4_select-muscles_matteo.fig
- subject4_select-synergies_matteo.fig
- __MACOSX/._subject4_select-synergies_matteo.fig
- subject4_synergy-to-force_matteo.fig
- __MACOSX/._subject4_synergy-to-force_matteo.fig
- subject4_W_matteo.fig
- __MACOSX/._subject4_W_matteo.fig
- subject5_emg-to-force_matteo.fig
- __MACOSX/._subject5_emg-to-force_matteo.fig
- subject5_select-muscles_matteo.fig
- __MACOSX/._subject5_select-muscles_matteo.fig
- subject5_select-synergies_matteo.fig
- __MACOSX/._subject5_select-synergies_matteo.fig
- subject5_synergy-to-force_matteo.fig
- __MACOSX/._subject5_synergy-to-force_matteo.fig
- subject5_W_matteo.fig
- __MACOSX/._subject5_W_matteo.fig
