# Supplementary material for: Can spatial filtering separate voluntary and involuntary components in children with dyskinetic cerebral palsy?
Source: PLoS One. 2021 Apr 14;16(4):e0250001. doi: 10.1371/journal.pone.0250001 (PMC8046213; doi:10.1371/journal.pone.0250001)
Supplement: S1 Data — (XLSX) [file pone.0250001.s002.xlsx]

## Sheet: mean MT & TP
MT						TP
subject	condition	Mean	SD	SE		subject	condition	Mean	SD	SE
subject1	AllEMG	3.49857	1.72579	0.199277		subject1	AllEMG	0.673255	0.520017	0.0600464
subject1	Select EMG	2.29738	1.67017	0.463222		subject1	Select EMG	1.14468	0.946327	0.262464
subject1	Select synergy	2.79217	1.90952	0.389778		subject1	Select synergy	1.17378	1.20505	0.245979
subject2	AllEMG	2.31004	1.50075	0.11004		subject2	AllEMG	1.17487	0.785801	0.0576177
subject2	Select EMG	2.08385	1.28084	0.098819		subject2	Select EMG	1.42018	1.25507	0.0968307
subject2	Select synergy	2.71993	1.60649	0.132053		subject2	Select synergy	1.12819	1.02097	0.0839234
subject3	AllEMG	3.555	1.98446	0.413789		subject3	AllEMG	0.843399	1.19646	0.249478
subject3	Select EMG	3.07922	1.69463	0.24986		subject3	Select EMG	0.848898	0.665052	0.0980566
subject3	Select synergy	3.53392	2.10901	0.342127		subject3	Select synergy	0.865243	0.928077	0.150554
subject4	AllEMG	3.35982	1.75717	0.305885		subject4	AllEMG	0.6784	0.422371	0.0735254
subject4	Select EMG	2.50287	1.62772	0.332257		subject4	Select EMG	1.20957	1.12245	0.229119
subject4	Select synergy	2.63468	1.76165	0.30212		subject4	Select synergy	0.990323	0.735658	0.126164
subject5	AllEMG	2.68498	1.5321	0.139282		subject5	AllEMG	0.937924	0.616429	0.056039
subject5	Select EMG	3.2828	1.68558	0.151984		subject5	Select EMG	0.794662	0.616302	0.0555701
subject5	Select synergy	2.51275	1.72645	0.167687		subject5	Select synergy	1.13479	0.746102	0.0724678

## Sheet: all data
subject ID	block	targetNumber	trialTargetx	trialTargety	trialRadius	mov_time	react_time	success	endpt_err	initAngle_err100	initAngle_err50	initAngle_err100to150	ID	Ae	We_par	We_perp	TP	CIemg	CIforce	ID_factor	TP_ID_factor
subject 1	2Dallmuscle	1	-0.4243	-0.4243	0.2437	3.658	0.616	1	0.0385564	91.1811	82.5562	110.922	1.29998	0.166138	-0.0120503	-0.0366249	0.35538	30.8933	14.1058	1.3	0.355385
subject 1	2Dallmuscle	8	-0.6	0	0.1449	2.255	0.033	1	0.0275317	170.326	163.084	167.508	2.0499	0.108636	-0.0253415	-0.0107612	0.909049	6.75153	1.41899	2.05	0.909091
subject 1	2Dallmuscle	14	0.4243	-0.4243	0.1449	1.457	1.657	1	0.0305917	10.523	55.4031	48.5951	2.05003	0.126714	-0.00498636	0.0301826	1.40702	9.53776	1.12129	2.05	1.407
subject 1	2Dallmuscle	15	0	0.6	0.1449	4.163	0.379	1	0.0346709	97.5625	97.4104	6.69882	2.0499	0.141589	0.000794301	0.0346618	0.49241	33.3254	4.48255	2.05	0.492433
subject 1	2Dallmuscle	16	0.6	0	0.0862	3.448	1.138	1	0.0128969	13.4305	2.74043	68.4585	2.7992	0.0879663	-0.00991521	0.00824735	0.811834	14.9954	1.18197	2.8	0.812065
subject 1	2Dallmuscle	18	-0.4243	0.4243	0.2437	1.24	1.624	1	0.032785	31.8735	168.315	8.83182	1.29998	0.113744	0.0267844	0.0189064	1.04837	1.94698	1.25089	1.3	1.04839
subject 1	2Dallmuscle	22	0	0.6	0.2437	3.783	2.322	1	0.0458475	25.5231	25.0597	20.1763	1.29986	0.148749	-0.0347536	-0.0299028	0.343605	4.70308	2.25959	1.3	0.343643
subject 1	2Dallmuscle	23	0	-0.6	0.2437	7.204	0.121	1	0.0537342	164.065	165.358	3.27783	1.29986	0.139116	0.0515159	-0.01528	0.180435	17.0433	3.09811	1.3	0.180455
subject 1	2Dallmuscle	28	0.4243	0.4243	0.2437	4.694	0.752	1	0.0441113	40.3091	53.0403	152.523	1.29998	0.0846387	-0.0388591	0.0208751	0.276945	151.234	6.21102	1.3	0.276949
subject 1	2Dallmuscle	30	0.4243	-0.4243	0.1449	5.813	0.028	1	0.0138144	146.166	144.373	125.726	2.05003	0.134711	0.0127565	-0.00530193	0.352662	28.2522	7.04288	2.05	0.352658
subject 1	2Dallmuscle	31	0	0.6	0.2437	2.312	0.754	1	0.036479	4.55121	97.4268	111.044	1.29986	0.202843	0.0357544	-0.00723455	0.562222	9.90548	4.53832	1.3	0.562284
subject 1	2Dallmuscle	32	0.4243	-0.4243	0.0862	4.752	0.079	1	0.0173064	163.516	134.745	125.292	2.79932	0.105889	-0.0023956	-0.0171398	0.589084	6.94101	5.1831	2.8	0.589226
subject 1	2Dallmuscle	33	0	-0.6	0.2437	3.478	0.907	1	0.053302	95.5465	175.339	170.52	1.29986	0.15185	0.00817672	-0.0526711	0.373737	20.6222	3.13544	1.3	0.373778
subject 1	2Dallmuscle	35	-0.6	0	0.1449	2.853	0.639	1	0.0214079	38.6907	37.1398	162.978	2.0499	0.101828	-0.0168492	-0.0132061	0.718509	4.24764	7.01219	2.05	0.718542
subject 1	2Dallmuscle	36	-0.4243	0.4243	0.0862	3.558	0.699	1	0.0177664	21.634	10.1856	69.4747	2.79932	0.222316	0.0149965	-0.00952629	0.786769	7.03518	1.24637	2.8	0.786959
subject 1	2Dallmuscle	37	-0.4243	0.4243	0.2437	3.025	0.759	1	0.0324091	174.534	164.58	166.892	1.29998	0.258416	-0.000747245	-0.0324005	0.429745	11.6793	3.23134	1.3	0.429752
subject 1	2Dallmuscle	38	-0.4243	-0.4243	0.1449	5.339	0.772	1	0.0245078	105.735	115.447	49.5839	2.05003	0.159252	-0.0114917	0.0216465	0.383972	31.5734	4.95151	2.05	0.383967
subject 1	2Dallmuscle	39	-0.4243	-0.4243	0.2437	5.193	0.495	1	0.0518647	104.551	105.669	129.138	1.29998	0.111309	-0.0510882	-0.00894098	0.250333	22.0428	9.428	1.3	0.250337
subject 1	2Dallmuscle	40	-0.6	0	0.2437	4.137	0.234	1	0.0421896	179.891	178.705	0.01014	1.29986	0.168721	0.00921503	-0.0411709	0.314203	11.5712	1.95049	1.3	0.314237
subject 1	2Dallmuscle	41	0.6	0	0.2437	4.345	1.326	1	0.0129556	70.6497	72.181	84.7891	1.29986	0.142417	-0.0128548	-0.00161365	0.299161	2.54271	2.02061	1.3	0.299194
subject 1	2Dallmuscle	45	0.4243	-0.4243	0.2437	0.917	0.522	1	0.0285595	160.579	158.079	29.2321	1.29998	0.103358	-0.021512	-0.0187852	1.41764	4.54442	1.30171	1.3	1.41767
subject 1	2Dallmuscle	46	0	-0.6	0.1449	3.209	0.035	1	0.0326484	7.37749	33.697	4.78054	2.0499	0.185276	0.0324254	-0.0038094	0.638799	4.32325	1.32062	2.05	0.638828
subject 1	2Dallmuscle	51	0.4243	-0.4243	0.2437	3.588	0.002	1	0.0454759	107.374	70.3734	60.083	1.29998	0.108888	-0.0412331	-0.0191805	0.362313	4.29919	1.33612	1.3	0.362319
subject 1	2Dallmuscle	53	0	0.6	0.2437	0.937	0.233	1	0.0406729	111.791	15.2431	8.16642	1.29986	0.720251	-0.040346	0.00514637	1.38725	36.6672	1.35591	1.3	1.38741
subject 1	2Dallmuscle	55	-0.4243	-0.4243	0.0862	7.041	0.039	1	0.0158313	162.698	170.276	73.0795	2.79932	0.793131	-0.00646407	0.0144515	0.397575	25.8507	3.36806	2.8	0.397671
subject 1	2Dallmuscle	56	-0.4243	-0.4243	0.2437	3.963	1.642	1	0.0488947	93.4761	87.4259	76.8753	1.29998	0.195332	0.0446679	0.0198864	0.328029	6.03704	2.48838	1.3	0.328034
subject 1	2Dallmuscle	57	0.4243	-0.4243	0.1449	2.455	0.747	1	0.0242702	93.9262	130.775	0.560654	2.05003	0.104054	-0.0236419	-0.00548675	0.835042	7.24274	1.09181	2.05	0.835031
subject 1	2Dallmuscle	58	-0.4243	-0.4243	0.1449	5.442	0.498	1	0.0278618	62.7671	51.2682	138.886	2.05003	0.19719	-0.00102354	-0.027843	0.376705	10.58	1.80715	2.05	0.3767
subject 1	2Dallmuscle	67	0	-0.6	0.2437	1.55	0.103	1	0.0502399	127.29	131.183	169.058	1.29986	0.102037	-0.0499596	0.00529899	0.838617	253.321	1.14332	1.3	0.83871
subject 1	2Dallmuscle	69	-0.4243	0.4243	0.0862	3.206	0.071	1	0.00684137	156.713	160.667	124.879	2.79932	0.196937	-0.00263287	-0.00631445	0.873152	12.0568	1.42617	2.8	0.873362
subject 1	2Dallmuscle	74	0.4243	0.4243	0.2437	1.799	0.054	1	0.0331567	166.652	168.016	2.82901	1.29998	0.0512353	0.00653331	0.0325066	0.722612	12.0777	1.11462	1.3	0.722624
subject 1	2Dallmuscle	75	-0.4243	-0.4243	0.2437	3.869	2.533	1	0.0260007	105.467	108.036	69.0248	1.29998	0.285328	0.0198589	0.0167827	0.335999	12.1359	6.10715	1.3	0.336004
subject 1	2Dallmuscle	77	0.4243	-0.4243	0.0862	0.969	2.466	1	0.00288328	52.3876	2.27031	3.31872	2.79932	0.0911339	-0.00201763	-0.00205973	2.88888	3.25639	1.08089	2.8	2.88958
subject 1	2Dallmuscle	80	0	-0.6	0.2437	2.68	0.842	1	0.0414658	69.0966	75.9814	44.8222	1.29986	0.121644	-0.0162611	-0.0381443	0.485021	4.63128	2.39032	1.3	0.485075
subject 1	2Dallmuscle	86	-0.6	0	0.2437	2.533	1.248	1	0.0560213	168.904	169.354	56.6215	1.29986	0.122787	-0.0488395	-0.0274426	0.513169	7.03481	3.67481	1.3	0.513225
subject 1	2Dallmuscle	87	0.4243	-0.4243	0.2437	5.927	0.07	1	0.0415274	88.9185	74.5034	104.712	1.29998	0.163075	-0.0127585	0.0395189	0.219332	17.681	3.43103	1.3	0.219335
subject 1	2Dallmuscle	94	-0.4243	0.4243	0.0862	3.342	0.077	1	0.0138696	145.158	113.301	53.7528	2.79932	0.115704	0.00174475	-0.0137595	0.83762	6.43799	1.77563	2.8	0.837822
subject 1	2Dallmuscle	95	-0.6	0	0.0862	4.962	0.167	1	0.020037	14.9967	24.5134	146.71	2.7992	0.0744006	0.0198678	-0.00259824	0.564128	12.2548	4.30916	2.8	0.564289
subject 1	2Dallmuscle	96	-0.4243	-0.4243	0.1449	1.376	1.487	1	0.0271806	73.0621	85.18	26.7193	2.05003	0.0776739	-0.0204318	-0.0179256	1.48985	4.86851	1.69842	2.05	1.48983
subject 1	2Dallmuscle	100	0	-0.6	0.2437	3.504	0.084	1	0.0563323	19.6109	19.8807	29.6579	1.29986	0.478997	-0.0414722	0.0381233	0.370964	94.3521	5.86407	1.3	0.371005
subject 1	2Dallmuscle	104	-0.6	0	0.2437	4.906	1.037	1	0.0480153	20.1836	20.6846	28.9242	1.29986	0.143476	-0.0378677	-0.0295212	0.264952	8.29581	1.80259	1.3	0.264982
subject 1	2Dallmuscle	106	0.4243	-0.4243	0.2437	3.778	1.029	1	0.0329634	38.4325	39.3531	96.6114	1.29998	0.142388	-0.000455035	0.0329603	0.344092	8.76725	3.46455	1.3	0.344097
subject 1	2Dallmuscle	115	0.6	0	0.1449	5.995	1.074	1	0.0356838	60.7677	62.7167	65.0738	2.0499	0.0806864	-0.0354908	0.00370621	0.341936	32.3222	9.87802	2.05	0.341952
subject 1	2Dallmuscle	119	-0.6	0	0.0862	4.076	0.6	1	0.0103505	5.48138	11.1069	26.2065	2.7992	0.176765	-0.00443604	-0.00935172	0.686752	4.06424	1.43424	2.8	0.686948
subject 1	2Dallmuscle	123	0	-0.6	0.2437	1.398	1.076	1	0.0560461	126.164	8.43453	176.832	1.29986	0.0591616	-0.0444627	-0.0341208	0.929797	3.71107	1.52458	1.3	0.9299
subject 1	2Dallmuscle	127	-0.4243	-0.4243	0.0862	6.027	0.736	1	0.0149986	83.5575	53.6358	24.2057	2.79932	0.125258	-0.00520206	-0.0140675	0.464464	8.36222	3.054	2.8	0.464576
subject 1	2Dallmuscle	129	-0.4243	-0.4243	0.2437	1.863	0.063	1	0.0434927	154.879	152.957	2.75943	1.29998	0.075884	-0.0355089	-0.0251144	0.697788	6.10776	5.82262	1.3	0.697799
subject 1	2Dallmuscle	137	-0.6	0	0.1449	1.478	0.98	1	0.0115485	61.8074	43.9474	49.7849	2.0499	0.132498	-0.00369219	-0.0109423	1.38695	2.20225	1.20377	2.05	1.38701
subject 1	2Dallmuscle	138	0	0.6	0.1449	1.988	0.566	1	0.0207997	33.3556	34.0059	116.247	2.0499	0.160523	0.0115862	0.0172739	1.03114	6.64949	1.58381	2.05	1.03119
subject 1	2Dallmuscle	139	-0.4243	-0.4243	0.1449	2.704	0.52	1	0.0319711	145.149	145.098	81.1175	2.05003	0.124748	-0.0111006	-0.0299821	0.758146	7.13755	3.55832	2.05	0.758136
subject 1	2Dallmuscle	143	-0.6	0	0.0862	6.708	0.026	1	0.0160925	8.12576	8.35931	2.72336	2.7992	0.162322	0.00180948	-0.0159904	0.417293	10.9051	12.4228	2.8	0.417412
subject 1	2Dallmuscle	145	0	-0.6	0.1449	2.998	0.023	1	0.02548	23.0363	23.792	24.1423	2.0499	0.126588	-0.00456231	-0.0250682	0.683757	7.00748	1.42886	2.05	0.683789
subject 1	2Dallmuscle	148	0.4243	-0.4243	0.2437	1.246	0.883	1	0.046617	17.3559	10.0887	27.809	1.29998	0.0360798	-0.0457162	-0.00912028	1.04332	5.02312	2.12811	1.3	1.04334
subject 1	2Dallmuscle	158	-0.4243	-0.4243	0.1449	5.357	0.083	1	0.0160323	71.1629	61.6355	96.4894	2.05003	0.141006	0.0142661	-0.00731523	0.382682	12.1064	5.87479	2.05	0.382677
subject 1	2Dallmuscle	160	-0.4243	-0.4243	0.2437	2.672	1.654	1	0.052656	149.66	153.898	57.1031	1.29998	0.106647	-0.0425297	-0.0310463	0.486519	2.87919	1.81023	1.3	0.486527
subject 1	2Dallmuscle	161	0	-0.6	0.2437	1.912	0.81	1	0.0414348	40.3509	36.0453	42.7042	1.29986	0.0627979	-0.0400537	-0.0106088	0.679841	4.21756	2.05484	1.3	0.679916
subject 1	2Dallmuscle	166	0	0.6	0.2437	0.838	0.62	1	0.0538182	20.192	28.5694	9.14535	1.29986	0.153233	-0.0109249	-0.0526977	1.55114	3.83892	1.16877	1.3	1.55131
subject 1	2Dallmuscle	169	-0.4243	-0.4243	0.2437	6.073	0.633	1	0.057035	59.883	54.0288	167.228	1.29998	0.137235	-0.00467277	0.0568433	0.214059	17.364	27.0914	1.3	0.214062
subject 1	2Dallmuscle	171	-0.4243	-0.4243	0.1449	6.084	0.644	1	0.025684	140.473	146.665	8.97299	2.05003	0.119256	-0.0190779	-0.0171959	0.336954	10.538	3.77495	2.05	0.336949
subject 1	2Dallmuscle	176	-0.6	0	0.2437	4.762	0.095	1	0.043009	82.2394	81.7132	108.303	1.29986	0.140756	-0.0294809	-0.0313153	0.272964	5.87274	1.772	1.3	0.272995
subject 1	2Dallmuscle	177	0.6	0	0.2437	5.784	0.967	1	0.0470392	61.0354	62.6625	103.649	1.29986	0.0932036	-0.0406645	0.0236451	0.224733	11.79	1.83215	1.3	0.224758
subject 1	2Dallmuscle	179	0.4243	-0.4243	0.2437	2.478	0.891	1	0.0502188	145.968	147.278	143.765	1.29998	0.0534896	-0.0489699	-0.01113	0.524608	7.72324	2.06169	1.3	0.524617
subject 1	2Dallmuscle	183	-0.4243	0.4243	0.2437	0.824	0.006	1	0.0318558	168.129	171.898	90.982	1.29998	0.0641159	-0.0314162	0.00527382	1.57764	12.6902	1.0514	1.3	1.57767
subject 1	2Dallmuscle	184	0.4243	0.4243	0.2437	2.937	0.794	1	0.0512315	87.1087	77.7764	139.832	1.29998	0.08677	-0.0435034	0.0270577	0.442621	8.53259	2.5388	1.3	0.442629
subject 1	2Dallmuscle	201	0.4243	-0.4243	0.2437	4.719	0.599	1	0.0106383	18.7645	18.1437	37.124	1.29998	0.152417	-0.000853686	0.010604	0.275478	53.1853	6.78323	1.3	0.275482
subject 1	2Dallmuscle	202	0.4243	-0.4243	0.1449	3.282	0.102	1	0.0257748	7.97171	145.273	146.564	2.05003	0.0897153	-0.0254297	-0.00420355	0.624627	4.05784	2.18719	2.05	0.624619
subject 1	2Dallmuscle	207	-0.4243	-0.4243	0.1449	2.566	0.734	1	0.033488	71.0186	69.725	93.8369	2.05003	0.135566	-0.017156	-0.0287597	0.798919	6.39224	1.55504	2.05	0.798909
subject 1	2Dallmuscle	208	-0.4243	0.4243	0.2437	0.425	0.748	1	0.0213065	73.6197	133.021	62.29	1.29998	0.168233	0.0213062	-0.000108001	3.05877	10.4711	1.25631	1.3	3.05882
subject 1	2Dallmuscle	211	0	-0.6	0.2437	2.375	0.66	1	0.0100532	84.9989	42.1255	38.5983	1.29986	0.0840557	-0.00164196	-0.00991818	0.547308	3.75382	1.24946	1.3	0.547368
subject 1	2Dallmuscle	212	0	0.6	0.2437	2.048	1.103	1	0.0406153	134.892	137.398	2.60569	1.29986	0.146167	-0.0284464	-0.0289897	0.634695	8.5903	1.63625	1.3	0.634766
subject 1	2Dallmuscle	221	0	-0.6	0.1449	6.062	0.003	1	0.0325059	54.4272	54.7069	51.6113	2.0499	0.0432133	-0.0250476	-0.0207185	0.338157	25.4861	5.44014	2.05	0.338172
subject 1	2Dallmuscle	222	-0.4243	0.4243	0.1449	5.671	0.101	1	0.012951	0.725685	10.9886	65.2891	2.05003	0.144608	-0.0114422	-0.00606655	0.361493	7.01074	4.12024	2.05	0.361488
subject 1	2Dallmuscle	230	-0.6	0	0.2437	3.368	3.486	1	0.0293072	87.9863	85.712	157	1.29986	0.098747	-0.0284345	-0.00709876	0.385943	6.16957	3.46849	1.3	0.385986
subject 1	2Dallmuscle	234	0.4243	-0.4243	0.2437	1.856	0.011	1	0.0553477	130.97	136.042	145.553	1.29998	0.0872805	-0.0264344	-0.0486271	0.700419	3.8546	1.91164	1.3	0.700431
subject 1	2Dallmuscle	236	-0.4243	-0.4243	0.2437	5.159	0.483	1	0.0309816	66.6066	57.2366	88.7787	1.29998	0.0928049	-0.0108875	-0.0290056	0.251983	8.22989	2.36474	1.3	0.251987
subject 1	2Dselectedmuscle	11	0.4243	-0.4243	0.2437	1.024	0.001	1	0.027482	6.67877	6.66333	6.4902	1.29998	0.189775	0.00337524	-0.0272739	1.26951	1.27914	1.11676	1.3	1.26953
subject 1	2Dselectedmuscle	31	0	0.6	0.2437	1.783	0.031	1	0.0545987	9.70353	9.87413	8.82925	1.29986	0.0249188	-0.0535389	0.010705	0.729028	10.6284	1.48238	1.3	0.729108
subject 1	2Dselectedmuscle	55	0	0.6	0.2437	1.783	0.031	1	0.0545987	9.70353	9.87413	8.82925	1.29986	0.0249188	-0.0535389	0.010705	0.729028	10.6284	1.48238	1.3	0.729108
subject 1	2Dselectedmuscle	97	0	0.6	0.1449	0.687	6.106	1	0.00813847	2.14738	2.88478	6.2961	2.0499	0.205396	-0.00676508	-0.0045242	2.98385	12.8527	1.00041	2.05	2.98399
subject 1	2Dselectedmuscle	101	0.4243	-0.4243	0.1449	1.037	4.133	1	0.0204496	14.0883	14.6923	12.8392	2.05003	0.091399	0.00160739	-0.0203863	1.97688	31.7442	1.86907	2.05	1.97686
subject 1	2Dselectedmuscle	133	0	0.6	0.2437	0.422	0.04	1	0.0553208	20.596	21.2608	13.5724	1.29986	0.163344	-0.0403836	0.0378095	3.08023	4.05795	1.00169	1.3	3.08057
subject 1	2Dselectedmuscle	134	0.4243	-0.4243	0.1449	3.704	0.729	1	0.0180982	175.159	178.058	8.94432	2.05003	0.0788153	-0.0167138	-0.00694216	0.553463	10.119	1.49487	2.05	0.553456
subject 1	2Dselectedmuscle	144	0.4243	-0.4243	0.2437	5.702	1.049	1	0.0514129	149.467	150.431	135.959	1.29998	0.176893	0.0413474	-0.0305561	0.227986	33.2477	1.40653	1.3	0.22799
subject 1	2Dselectedmuscle	157	0.4243	-0.4243	0.1449	2.227	0.037	1	0.029764	51.5366	38.7022	64.9718	2.05003	0.0522893	-0.029469	-0.00418056	0.920533	17.6109	1.08148	2.05	0.920521
subject 1	2Dselectedmuscle	179	0.4243	-0.4243	0.2437	1.833	3.709	1	0.0147566	31.4395	25.1726	160.863	1.29998	0.045928	-0.0120836	-0.00847016	0.709208	4.36455	1.0049	1.3	0.70922
subject 1	2Dselectedmuscle	201	0.4243	-0.4243	0.2437	2.874	0.14	1	0.0546089	132.89	136.748	20.6068	1.29998	0.074245	-0.0506882	-0.0203185	0.452324	5.21642	1.13863	1.3	0.452331
subject 1	2Dselectedmuscle	234	0.4243	-0.4243	0.2437	1.512	1.218	1	0.0605108	159.366	159.365	150.206	1.29998	0.0614791	-0.0538514	-0.0275968	0.859774	1.65795	1.04827	1.3	0.859788
subject 1	2Dselectedmuscle	238	0.4243	-0.4243	0.1449	5.278	1.156	1	0.0351021	147.75	148.648	147.069	2.05003	0.0955214	-0.0343127	-0.00740265	0.38841	11.8618	1.27244	2.05	0.388405
subject 1	2Dsynergy	10	0	-0.6	0.0862	3.197	0.661	1	0.00682151	5.70855	5.95049	158.798	2.7992	0.163481	0.00286759	0.0061895	0.875572	73.9188	2.39934	2.8	0.875821
subject 1	2Dsynergy	14	0.4243	-0.4243	0.1449	2.245	1.209	1	0.0260707	5.56772	4.9226	173.684	2.05003	0.138847	0.0171135	-0.0196675	0.913152	4.74342	1.07993	2.05	0.91314
subject 1	2Dsynergy	23	0	-0.6	0.2437	6.602	0.305	1	0.0584448	130.685	131.447	51.6252	1.29986	0.0863487	-0.0500626	-0.0301585	0.196888	4.00881	1.74968	1.3	0.19691
subject 1	2Dsynergy	39	-0.4243	-0.4243	0.2437	2.334	0.158	1	0.0439046	20.0985	18.459	3.97627	1.29998	0.221801	-0.00703829	0.0433368	0.556974	5.01044	5.37026	1.3	0.556984
subject 1	2Dsynergy	68	0	0.6	0.1449	5.539	0.065	1	0.0175934	170.555	168.815	77.7308	2.0499	0.214579	0.00747088	-0.0159283	0.370086	6.304	1.28744	2.05	0.370103
subject 1	2Dsynergy	70	0.4243	0.4243	0.2437	0.28	0.001	1	0.0534214	27.3134	10.7029	41.2643	1.29998	0.0789411	-0.0225148	0.0484452	4.64278	5.77951	1.00264	1.3	4.64286
subject 1	2Dsynergy	80	0	-0.6	0.2437	0.836	2.204	1	0.0567193	11.0888	10.4723	13.0672	1.29986	0.103386	-0.0563527	0.00643875	1.55485	4.90403	2.6859	1.3	1.55502
subject 1	2Dsynergy	99	0	-0.6	0.0862	6.47	0.226	1	0.0201628	83.9095	83.0944	78.677	2.7992	0.071167	-0.0161879	-0.0120203	0.432643	23.6122	4.57404	2.8	0.432767
subject 1	2Dsynergy	100	0	-0.6	0.2437	1.539	0.02	1	0.0405367	4.36381	20.1187	21.7156	1.29986	0.226403	0.0398598	0.00737711	0.844611	4.01274	1.06537	1.3	0.844704
subject 1	2Dsynergy	103	0	-0.6	0.1449	2.623	0.136	1	0.0244668	67.7908	65.9307	105.598	2.0499	0.0127143	-0.0232392	-0.00765257	0.781512	8.0784	1.61872	2.05	0.781548
subject 1	2Dsynergy	121	0	-0.6	0.1449	0.554	1.394	1	0.00630448	66.1043	66.8727	43.1153	2.0499	0.0153422	0.00522079	-0.00353408	3.70019	5.54192	1.05302	2.05	3.70036
subject 1	2Dsynergy	123	0	-0.6	0.2437	2.955	0.633	1	0.0276207	34.7595	34.9276	175.556	1.29986	0.142547	-0.00118123	-0.0275954	0.439884	3.02674	24.7155	1.3	0.439932
subject 1	2Dsynergy	139	-0.4243	-0.4243	0.1449	3.009	3.471	1	0.0311804	56.25	55.5229	64.0286	2.05003	0.0431398	-0.0311665	-0.000931186	0.681298	5.29984	21.6979	2.05	0.681289
subject 1	2Dsynergy	145	0	-0.6	0.1449	5.967	1.028	1	0.0291063	29.4608	118.101	27.6966	2.0499	0.0781318	-0.0265989	-0.0118185	0.34354	55.802	74.2285	2.05	0.343556
subject 1	2Dsynergy	148	0.4243	-0.4243	0.2437	4.754	0.658	1	0.0229707	100.098	105.36	11.2105	1.29998	0.143728	-0.00855836	-0.0213168	0.273449	68.9487	8.70891	1.3	0.273454
subject 1	2Dsynergy	161	0	-0.6	0.2437	2.453	0.767	1	0.0483319	93.0318	20.7489	87.5609	1.29986	0.0639565	-0.048313	-0.00135191	0.529905	39.8181	1.02588	1.3	0.529963
subject 1	2Dsynergy	171	-0.4243	-0.4243	0.1449	3.244	2.888	1	0.0303246	88.5173	92.7071	75.8781	2.05003	0.0097946	-0.0298007	-0.00561251	0.631944	2.90903	2.1755	2.05	0.631936
subject 1	2Dsynergy	186	0	-0.6	0.2437	0.371	0.024	1	0.0539832	62.2256	72.6359	73.9504	1.29986	0.0328225	-0.0470064	-0.0265438	3.50366	6.41151	1.01255	1.3	3.50404
subject 1	2Dsynergy	211	0	-0.6	0.2437	1.715	0.016	1	0.0539526	148.995	149.189	38.8533	1.29986	0.119234	-0.0241591	-0.0482413	0.757934	2.93286	1.56354	1.3	0.758017
subject 1	2Dsynergy	221	0	-0.6	0.1449	2.032	0.085	1	0.0274604	48.1402	45.8027	92.7864	2.0499	0.0672347	-0.0219951	-0.0164403	1.00881	17.5019	1.1369	2.05	1.00886
subject 1	2Dsynergy	224	0	-0.6	0.2437	0.593	0.901	1	0.0398902	24.9727	25.2126	156.283	1.29986	0.08968	0.00227187	-0.0398254	2.192	11.2769	1.05811	1.3	2.19224
subject 1	2Dsynergy	236	-0.4243	-0.4243	0.2437	3.313	0.799	1	0.0444717	138.586	129.383	133.508	1.29998	0.079542	-0.033406	-0.0293559	0.392387	54.2307	1.04815	1.3	0.392394
subject 1	2Dsynergy	239	0	0.6	0.1449	0.946	0.888	1	0.0169757	22.5146	22.3023	152.671	2.0499	0.132888	-0.00817129	0.0148797	2.16692	1.81656	1.54653	2.05	2.16702
subject 1	2Dsynergy	240	0	0.6	0.2437	3.441	2.163	1	0.048673	13.4572	13.019	60.4128	1.29986	0.222601	-0.0250959	-0.0417044	0.377755	20.6495	2.47297	1.3	0.377797
subject 2	2Dallmuscle	4	0.4243	0.4243	0.2437	0.766	0.995	1	0.037641	41.6132	38.9	54.6674	1.29998	0.11595	0.00439179	0.0373839	1.6971	2.99153	1.15624	1.3	1.69713
subject 2	2Dallmuscle	6	0.4243	-0.4243	0.1449	2.099	0.678	1	0.0292739	21.2564	22.647	144.898	2.05003	0.16339	0.0104883	0.0273305	0.976668	13.754	2.26081	2.05	0.976656
subject 2	2Dallmuscle	7	0	0.6	0.2437	0.923	0.013	1	0.0355961	17.5683	160.527	159.903	1.29986	0.118096	-0.0126941	0.0332557	1.40829	2.81477	1.02035	1.3	1.40845
subject 2	2Dallmuscle	9	0	-0.6	0.2437	1.455	0.789	1	0.0412614	114.815	115.264	113.399	1.29986	0.137213	-0.0384981	-0.0148459	0.893372	5.49154	2.1966	1.3	0.893471
subject 2	2Dallmuscle	15	-0.4243	-0.4243	0.2437	6.025	1.121	1	0.0118475	18.8927	36.641	78.1706	1.29998	0.263927	0.0118178	-0.000837496	0.215764	87.4858	3.34453	1.3	0.215768
subject 2	2Dallmuscle	16	-0.6	0	0.2437	0.696	0.69	1	0.0409991	102.045	101.081	68.6067	1.29986	0.204281	0.0116473	-0.0393099	1.86761	30.8293	1.14668	1.3	1.86782
subject 2	2Dallmuscle	17	0.6	0	0.2437	1.46	0.09	1	0.0549259	49.0496	57.7023	4.17352	1.29986	0.178644	-0.0547938	-0.00380637	0.890312	3.99423	1.08292	1.3	0.890411
subject 2	2Dallmuscle	18	0	0.6	0.1449	4.454	0.738	1	0.0250481	26.6808	28.275	50.0035	2.0499	0.0652962	-0.0188748	0.0164666	0.460239	12.7558	4.58809	2.05	0.46026
subject 2	2Dallmuscle	20	0.6	0	0.1449	2.116	0.397	1	0.0315235	32.4204	30.9209	136.792	2.0499	0.160964	0.0314751	-0.00174552	0.968764	8.31509	1.12615	2.05	0.968809
subject 2	2Dallmuscle	21	0.4243	-0.4243	0.2437	1.107	2.306	1	0.0384691	68.5399	39.2627	34.6194	1.29998	0.109555	-0.0153761	-0.0352626	1.17433	11.3051	1.02967	1.3	1.17435
subject 2	2Dallmuscle	22	0	-0.6	0.1449	1.6	0.497	1	0.0328975	72.9426	78.1688	13.2297	2.0499	0.200842	0.00442628	0.0325983	1.28119	4.88298	1.55973	2.05	1.28125
subject 2	2Dallmuscle	24	0.4243	0.4243	0.0862	6.253	0.642	1	0.0197475	136.101	133.035	7.51685	2.79932	0.127619	-0.0197202	0.00103825	0.447677	29.8978	3.4431	2.8	0.447785
subject 2	2Dallmuscle	25	-0.6	0	0.1449	3	0.917	1	0.0251258	70.2275	93.463	60.7454	2.0499	0.111463	-0.018896	-0.0165603	0.683302	21.3753	10.137	2.05	0.683333
subject 2	2Dallmuscle	27	0.4243	-0.4243	0.2437	1.794	0.01	1	0.0543575	23.8609	21.5354	34.1752	1.29998	0.0806293	-0.0528817	0.0125802	0.724626	3.04933	1.29364	1.3	0.724638
subject 2	2Dallmuscle	28	-0.6	0	0.0862	1.926	0.767	1	0.00245089	78.4455	76.3065	127.845	2.7992	0.122172	0.000950796	-0.00225894	1.45338	7.75201	1.21046	2.8	1.45379
subject 2	2Dallmuscle	29	0	0.6	0.2437	1.749	0.617	1	0.053727	40.8688	33.3258	34.4648	1.29986	0.120688	-0.0325468	0.0427469	0.7432	4.61012	2.25935	1.3	0.743282
subject 2	2Dallmuscle	30	0	0.6	0.0862	2.028	0.218	1	0.0143107	25.7463	32.7212	164.623	2.7992	0.176086	-0.0128525	-0.00629355	1.38028	3.99904	3.09629	2.8	1.38067
subject 2	2Dallmuscle	31	-0.4243	-0.4243	0.0862	2.755	0.565	1	0.0185643	125.635	121.747	62.8391	2.79932	0.134497	0.00172303	-0.0184842	1.01609	10.2584	1.32576	2.8	1.01633
subject 2	2Dallmuscle	32	-0.4243	-0.4243	0.2437	2.087	0.698	1	0.0531345	47.0225	54.636	74.5975	1.29998	0.129987	0.0141556	0.0512142	0.622893	6.60703	2.35498	1.3	0.622904
subject 2	2Dallmuscle	33	0.4243	-0.4243	0.1449	1.089	0.183	1	0.035952	15.1447	18.6221	142.035	2.05003	0.190369	0.0053885	-0.0355459	1.88249	2.20868	1.0268	2.05	1.88246
subject 2	2Dallmuscle	34	-0.4243	-0.4243	0.1449	6.42	0.733	1	0.0196654	55.8378	53.9102	123.614	2.05003	0.177873	0.0194123	-0.00314449	0.319319	15.716	2.306	2.05	0.319315
subject 2	2Dallmuscle	38	0.6	0	0.0862	1.672	0.001	1	0.0166839	82.5484	90.1963	100.786	2.7992	0.0404682	0.00877374	-0.0141907	1.67416	18.346	4.18777	2.8	1.67464
subject 2	2Dallmuscle	41	0.6	0	0.2437	0.878	1.326	1	0.0513936	24.6648	19.0557	32.5551	1.29986	0.133168	0.00331165	-0.0512868	1.48047	3.57231	1.01676	1.3	1.48064
subject 2	2Dallmuscle	42	0.4243	0.4243	0.1449	3.68	0.156	1	0.0138969	106.721	106.354	0.229378	2.05003	0.121099	-0.0110805	-0.00838725	0.557073	11.4578	4.64246	2.05	0.557065
subject 2	2Dallmuscle	43	0	-0.6	0.2437	0.295	0.855	1	0.0145295	1.74639	16.3476	6.21231	1.29986	0.186162	-0.00546808	0.0134613	4.40629	3.12426	1.30714	1.3	4.40678
subject 2	2Dallmuscle	44	0	0.6	0.1449	3.369	0.602	1	0.00990295	170.68	173.138	9.1178	2.0499	0.138383	-0.00843783	0.00518376	0.608461	17.4153	3.9004	2.05	0.608489
subject 2	2Dallmuscle	46	0.4243	0.4243	0.2437	1.423	0.001	1	0.0461609	20.8358	59.6503	58.4874	1.29998	0.0602726	-0.0458354	0.00547226	0.913548	3.1948	3.86062	1.3	0.913563
subject 2	2Dallmuscle	49	0	-0.6	0.1449	2.215	1.266	1	0.024508	82.5006	84.046	32.7301	2.0499	0.0664108	-0.0239559	-0.00517271	0.925465	2.59524	2.54986	2.05	0.925508
subject 2	2Dallmuscle	50	0.4243	0.4243	0.2437	0.565	0.8	1	0.045546	2.29306	4.46606	33.2119	1.29998	0.0539692	-0.044464	0.00986875	2.30085	10.9901	1.00587	1.3	2.30088
subject 2	2Dallmuscle	51	-0.4243	-0.4243	0.2437	4.139	0.74	1	0.00551207	74.6091	74.8093	89.2151	1.29998	0.140648	-0.00147945	-0.00530982	0.31408	24.8178	3.05085	1.3	0.314086
subject 2	2Dallmuscle	52	-0.4243	0.4243	0.1449	5.147	1.682	1	0.0342801	103.159	103.032	74.6493	2.05003	0.0425704	-0.0157513	0.0304471	0.398296	31.4153	14.1913	2.05	0.39829
subject 2	2Dallmuscle	53	0.4243	-0.4243	0.0862	1.948	0.684	1	0.0104994	16.5755	18.5697	17.2364	2.79932	0.238081	-0.00245175	0.0102092	1.43703	1.59645	1.04975	2.8	1.43737
subject 2	2Dallmuscle	54	0	0.6	0.2437	1.15	0.094	1	0.0578998	21.9826	22.7822	158.344	1.29986	0.163089	0.0172442	0.0552723	1.13031	3.3793	1.58526	1.3	1.13043
subject 2	2Dallmuscle	55	-0.6	0	0.1449	1.466	0.831	1	0.0146031	47.479	48.4547	138.263	2.0499	0.139797	-0.0141043	0.00378395	1.3983	5.28457	1.17807	2.05	1.39836
subject 2	2Dallmuscle	56	0	-0.6	0.2437	3.635	0.399	1	0.0441905	24.0837	24.6608	20.9331	1.29986	0.218109	0.037653	0.0231312	0.357595	10.4839	2.63992	1.3	0.357634
subject 2	2Dallmuscle	57	0	0.6	0.0862	3.006	0.992	1	0.0144051	49.4558	49.5982	48.8929	2.7992	0.0995829	0.00621214	0.0129967	0.931205	6.30713	5.63385	2.8	0.93147
subject 2	2Dallmuscle	58	0.6	0	0.0862	3.854	0.03	1	0.0163909	54.2964	54.9575	55.5512	2.7992	0.138888	-0.00850009	0.0140147	0.726311	4.91177	1.39396	2.8	0.726518
subject 2	2Dallmuscle	59	-0.4243	0.4243	0.2437	6.221	0.365	1	0.0573399	160.288	158.066	19.2883	1.29998	0.152659	0.034244	0.0459914	0.208966	42.6134	6.87445	1.3	0.20897
subject 2	2Dallmuscle	61	0.4243	0.4243	0.1449	1.633	0.24	1	0.0241576	51.9586	83.7185	118.191	2.05003	0.127674	-0.0213032	-0.0113913	1.25537	4.01448	2.16905	2.05	1.25536
subject 2	2Dallmuscle	62	-0.6	0	0.2437	5.027	0.782	1	0.0354901	111.406	100.286	60.8445	1.29986	0.150859	-0.0160449	-0.031656	0.258575	28.9057	6.07148	1.3	0.258604
subject 2	2Dallmuscle	63	0.4243	-0.4243	0.2437	1.55	0.051	1	0.0392023	153.173	150.072	47.6924	1.29998	0.072316	-0.0387443	-0.00597545	0.838696	6.60465	3.88667	1.3	0.83871
subject 2	2Dallmuscle	64	0.4243	-0.4243	0.1449	2.879	0.488	1	0.0199042	19.8425	19.8042	92.6931	2.05003	0.140793	-0.0196697	0.00304589	0.712062	3.77342	3.31055	2.05	0.712053
subject 2	2Dallmuscle	66	0.6	0	0.2437	1.141	0.106	1	0.0242092	78.4121	116.89	0.0439689	1.29986	0.0918317	-0.0159756	-0.0181897	1.13923	1.94316	1.88162	1.3	1.13935
subject 2	2Dallmuscle	67	0.6	0	0.1449	1.122	0.007	1	0.0290859	68.2907	68.0231	115.246	2.0499	0.160398	0.01336	-0.0258361	1.82701	2.42192	1.14476	2.05	1.82709
subject 2	2Dallmuscle	68	0.4243	0.4243	0.0862	1.631	0.014	1	0.0135046	126.983	67.1102	55.2711	2.79932	0.115061	-0.0133848	-0.00179498	1.71632	4.50665	1.06966	2.8	1.71674
subject 2	2Dallmuscle	69	0	0.6	0.1449	1.288	0.052	1	0.0244067	49.9668	107.04	169.139	2.0499	0.124362	-0.00956328	0.0224551	1.59154	4.23309	1.44627	2.05	1.59161
subject 2	2Dallmuscle	73	0	0.6	0.1449	1.381	0.775	1	0.0221836	40.5367	32.3315	36.9263	2.0499	0.134249	-0.0170367	0.0142077	1.48436	2.25295	1.79642	2.05	1.48443
subject 2	2Dallmuscle	74	-0.4243	0.4243	0.2437	1.203	0.007	1	0.032254	14.7311	14.1262	21.1397	1.29998	0.132718	-0.0155386	0.0282643	1.08061	2.88195	1.16727	1.3	1.08063
subject 2	2Dallmuscle	76	0	-0.6	0.2437	1.598	0.01	1	0.0498946	153.486	22.7388	25.7157	1.29986	0.112758	-0.0307204	-0.0393157	0.813427	3.73526	2.73345	1.3	0.813517
subject 2	2Dallmuscle	77	0.4243	-0.4243	0.1449	0.862	0.805	1	0.0327736	15.1913	15.1857	171.449	2.05003	0.150078	-0.00637991	0.0321466	2.37822	1.29567	1.62758	2.05	2.37819
subject 2	2Dallmuscle	78	-0.4243	-0.4243	0.0862	5.277	0.969	1	0.00640749	52.1072	49.9683	5.29382	2.79932	0.148917	0.00176523	-0.00615953	0.530477	26.046	4.28544	2.8	0.530605
subject 2	2Dallmuscle	79	0	-0.6	0.1449	2.302	0.691	1	0.021669	61.7046	61.8732	111.607	2.0499	0.166629	0.0215002	-0.00269956	0.890489	6.67504	1.11607	2.05	0.89053
subject 2	2Dallmuscle	80	-0.6	0	0.2437	1.203	0.566	1	0.0326325	90.5701	91.3716	6.29839	1.29986	0.123729	-0.00227449	-0.0325531	1.08051	7.44637	1.02428	1.3	1.08063
subject 2	2Dallmuscle	81	-0.6	0	0.1449	1.994	0.712	1	0.0150204	130.36	143.862	99.5109	2.0499	0.13795	0.00424734	-0.0144074	1.02804	5.98929	1.1129	2.05	1.02808
subject 2	2Dallmuscle	82	0.4243	-0.4243	0.2437	2.627	2.32	1	0.0112349	165.813	165.84	14.036	1.29998	0.221594	-0.00973298	-0.00561172	0.494853	3.54009	11.1115	1.3	0.494861
subject 2	2Dallmuscle	83	0.4243	0.4243	0.1449	1.814	0.9	1	0.025017	15.396	32.1716	54.7648	2.05003	0.122579	-0.0225779	-0.0107745	1.13011	3.94151	1.22122	2.05	1.1301
subject 2	2Dallmuscle	84	0.4243	0.4243	0.2437	2.004	0.907	1	0.0215661	118.711	127.301	63.053	1.29998	0.10765	-0.0170807	0.0131661	0.648692	7.29973	1.44924	1.3	0.648703
subject 2	2Dallmuscle	85	-0.4243	0.4243	0.0862	1.571	0.059	1	0.0172556	40.8592	50.5814	53.2315	2.79932	0.155218	-0.00186272	-0.0171548	1.78187	2.639	1.8847	2.8	1.7823
subject 2	2Dallmuscle	86	-0.4243	-0.4243	0.1449	4.38	0.759	1	0.0318544	6.76956	95.9904	50.9265	2.05003	0.110846	-0.0283482	-0.0145287	0.468043	12.8915	3.33761	2.05	0.468037
subject 2	2Dallmuscle	88	0	0.6	0.2437	1.253	0.023	1	0.0372647	11.4346	16.2828	165.282	1.29986	0.102959	-0.0300422	0.0220483	1.0374	2.64231	1.16313	1.3	1.03751
subject 2	2Dallmuscle	89	-0.4243	-0.4243	0.2437	2.609	0.612	1	0.0291219	108.047	109.827	69.3032	1.29998	0.114302	-0.0247413	-0.0153608	0.498267	12.4093	1.17689	1.3	0.498275
subject 2	2Dallmuscle	90	0.4243	0.4243	0.0862	4.02	0.914	1	0.0143102	37.4671	39.1427	35.3815	2.79932	0.114453	-0.0139942	0.00299084	0.696349	5.23211	3.25486	2.8	0.696517
subject 2	2Dallmuscle	91	0.6	0	0.1449	2.341	0.665	1	0.00872033	18.4042	19.7164	40.2684	2.0499	0.143913	-0.00854047	-0.00176196	0.875654	2.7715	10.6193	2.05	0.875694
subject 2	2Dallmuscle	92	-0.4243	0.4243	0.1449	4.164	1.329	1	0.0333111	132.211	132.572	12.3817	2.05003	0.0849095	-0.0266848	0.0199386	0.492322	27.0009	4.99704	2.05	0.492315
subject 2	2Dallmuscle	93	0.4243	-0.4243	0.0862	3.912	0.005	1	0.0172066	17.6659	29.1883	36.3581	2.79932	0.124208	-0.0167256	-0.00404019	0.715574	7.79743	11.1768	2.8	0.715746
subject 2	2Dallmuscle	94	0	0.6	0.0862	3.344	0.063	1	0.012834	155.031	0.0711898	20.5039	2.7992	0.138565	-0.00749325	0.0104193	0.837082	5.76813	4.87212	2.8	0.837321
subject 2	2Dallmuscle	95	-0.6	0	0.0862	5.798	0.125	1	0.0140357	47.7025	48.484	45.3923	2.7992	0.220278	-0.00486234	-0.0131666	0.482788	18.0425	3.98128	2.8	0.482925
subject 2	2Dallmuscle	96	0.6	0	0.2437	1.389	0.076	1	0.0355104	48.8788	62.4908	145.858	1.29986	0.214673	-0.000309484	0.0355091	0.935822	5.23989	1.42814	1.3	0.935925
subject 2	2Dallmuscle	97	0	-0.6	0.1449	3.55	0.857	1	0.0347728	59.2938	59.521	11.0169	2.0499	0.134291	-0.019203	0.0289896	0.577438	9.2235	2.40677	2.05	0.577465
subject 2	2Dallmuscle	98	0.4243	0.4243	0.1449	0.707	0.134	1	0.02037	90.3593	89.98	67.5427	2.05003	0.140939	-0.0202912	0.00179078	2.89961	2.654	1.01004	2.05	2.89958
subject 2	2Dallmuscle	99	0	-0.6	0.2437	2.323	0.518	1	0.0460142	60.5247	60.1295	61.8989	1.29986	0.127873	-0.0223948	-0.0401968	0.559559	3.0608	1.81999	1.3	0.559621
subject 2	2Dallmuscle	101	0.6	0	0.2437	0.855	0.016	1	0.0503465	99.6482	90.4512	112.227	1.29986	0.133643	-0.0245105	-0.0439773	1.5203	2.00934	1.06174	1.3	1.52047
subject 2	2Dallmuscle	102	-0.4243	0.4243	0.1449	1.021	1.102	1	0.00641921	16.7119	13.7735	14.8193	2.05003	0.0562444	-0.0022947	0.00599505	2.00786	2.34212	1.31234	2.05	2.00784
subject 2	2Dallmuscle	104	0	-0.6	0.0862	2.841	2.323	1	0.0108065	57.5257	57.0498	81.5911	2.7992	0.0944968	0.000236116	-0.010804	0.985288	3.13194	3.12414	2.8	0.985568
subject 2	2Dallmuscle	105	-0.4243	-0.4243	0.2437	1.273	0.64	1	0.0198695	30.4824	42.0465	24.3825	1.29998	0.122118	0.0113243	-0.0163265	1.02119	6.62044	1.03156	1.3	1.02121
subject 2	2Dallmuscle	106	-0.4243	0.4243	0.2437	0.466	0.501	1	0.0406582	19.0426	18.0117	18.5965	1.29998	0.108701	-0.0295109	0.0279677	2.78965	24.7236	1.81006	1.3	2.7897
subject 2	2Dallmuscle	107	0.4243	0.4243	0.2437	1.766	0.466	1	0.0595721	55.2448	55.2641	14.2382	1.29998	0.122586	-0.0331283	0.0495111	0.736115	4.44758	2.42818	1.3	0.736127
subject 2	2Dallmuscle	108	0	0.6	0.0862	3.868	0.142	1	0.0186501	131.874	131.997	24.213	2.7992	0.123817	-0.0172774	0.00702275	0.723682	7.94396	4.35078	2.8	0.723888
subject 2	2Dallmuscle	109	0	0.6	0.2437	0.953	0.04	1	0.0234431	7.22104	5.79938	167.682	1.29986	0.217924	-0.00737941	-0.0222514	1.36396	1.49518	1.09269	1.3	1.36411
subject 2	2Dallmuscle	110	0.4243	-0.4243	0.1449	0.573	0.298	1	0.0286903	21.1355	18.0866	17.8778	2.05003	0.209448	0.0281272	0.0056565	3.57771	1.26923	1.06953	2.05	3.57766
subject 2	2Dallmuscle	111	-0.6	0	0.2437	2.232	0.216	1	0.0479132	79.1423	77.9987	103.219	1.29986	0.0677487	-0.0460562	-0.0132098	0.582373	10.9223	1.28106	1.3	0.582437
subject 2	2Dallmuscle	114	0	0.6	0.1449	2.109	0.056	1	0.0280705	142.132	66.5672	22.0646	2.0499	0.14532	-0.0074879	-0.0270534	0.97198	3.4025	2.89492	2.05	0.972025
subject 2	2Dallmuscle	115	-0.4243	-0.4243	0.1449	1.307	0.728	1	0.0295846	39.9087	40.3055	49.2272	2.05003	0.0915409	-0.0264284	-0.0132963	1.5685	4.22505	1.03558	2.05	1.56848
subject 2	2Dallmuscle	116	0.6	0	0.1449	2.881	0.813	1	0.0355798	57.846	57.4521	63.4066	2.0499	0.0937036	-0.0353789	0.00377519	0.711525	9.8677	8.00843	2.05	0.711558
subject 2	2Dallmuscle	117	0.4243	0.4243	0.0862	1.417	0.257	1	0.0172326	12.417	21.6982	70.4007	2.79932	0.149086	0.00436461	0.0166707	1.97553	2.56213	1.11385	2.8	1.97601
subject 2	2Dallmuscle	120	0.4243	-0.4243	0.2437	1.393	0.724	1	0.0299906	40.5167	45.9981	130.518	1.29998	0.125067	0.00774971	0.028972	0.933222	1.97173	4.94658	1.3	0.933238
subject 2	2Dallmuscle	121	0	-0.6	0.1449	3.318	0.474	1	0.0336476	61.5404	65.1545	115.355	2.0499	0.146619	-0.0132531	0.0309276	0.617813	10.3158	1.62453	2.05	0.617842
subject 2	2Dallmuscle	122	-0.6	0	0.2437	1.033	0.758	1	0.00782235	77.7853	95.6342	105.352	1.29986	0.119343	0.00770256	-0.00136372	1.25833	5.57057	1.12953	1.3	1.25847
subject 2	2Dallmuscle	123	0.4243	0.4243	0.2437	1.123	0.269	1	0.0449302	92.3707	92.1394	93.2448	1.29998	0.129473	-0.036237	0.0265632	1.15759	2.84933	1.26156	1.3	1.15761
subject 2	2Dallmuscle	124	0.4243	-0.4243	0.2437	1.732	0.51	1	0.0327501	22.63	22.2569	21.673	1.29998	0.15033	-0.0219568	0.0242995	0.750565	12.7046	1.52968	1.3	0.750577
subject 2	2Dallmuscle	125	-0.4243	0.4243	0.2437	0.781	0.391	1	0.0306088	17.3631	59.6505	14.7245	1.29998	0.118727	-0.021315	0.0219674	1.66451	2.47145	1.05202	1.3	1.66453
subject 2	2Dallmuscle	126	0.4243	-0.4243	0.0862	6.157	0.6	1	0.00441735	25.8634	26.2888	25.7781	2.79932	0.16304	-0.00436928	0.000649893	0.454657	7.98613	26.9908	2.8	0.454767
subject 2	2Dallmuscle	127	0.4243	0.4243	0.0862	3.95	0.169	1	0.0187184	109.863	113.207	110.584	2.79932	0.108306	-0.0175869	0.0064093	0.70869	9.68581	1.79477	2.8	0.708861
subject 2	2Dallmuscle	128	-0.6	0	0.0862	1.388	0.698	1	0.00894751	91.3026	96.884	67.563	2.7992	0.126135	0.0058227	-0.00679368	2.01672	5.16021	1.21806	2.8	2.01729
subject 2	2Dallmuscle	129	-0.4243	0.4243	0.0862	4.512	0.642	1	0.0135785	80.1397	90.4528	35.5017	2.79932	0.154019	-0.00841311	0.010658	0.620418	14.8109	20.12	2.8	0.620567
subject 2	2Dallmuscle	131	-0.6	0	0.1449	5.765	0.693	1	0.00391575	10.6376	77.4414	45.6723	2.0499	0.220245	0.00380734	0.000915054	0.355578	34.8705	4.30266	2.05	0.355594
subject 2	2Dallmuscle	133	0.4243	-0.4243	0.1449	4.403	0.164	1	0.0281513	172.81	170.452	166.279	2.05003	0.0920935	-0.0184917	-0.0212262	0.465598	13.8346	6.27903	2.05	0.465592
subject 2	2Dallmuscle	134	-0.4243	-0.4243	0.1449	1.265	0.657	1	0.0143514	38.2106	46.8432	128.618	2.05003	0.140826	-0.0134998	-0.00487014	1.62057	8.97628	1.01222	2.05	1.62055
subject 2	2Dallmuscle	135	0.6	0	0.2437	2.302	0.526	1	0.0280564	103.081	107.107	97.5858	1.29986	0.125777	-0.0222501	-0.0170908	0.564664	4.47426	2.63962	1.3	0.564726
subject 2	2Dallmuscle	136	-0.4243	-0.4243	0.2437	1.409	0.661	1	0.0522797	22.3025	100.944	63.8067	1.29998	0.121275	-0.00761262	-0.0517224	0.922625	3.25273	1.13665	1.3	0.92264
subject 2	2Dallmuscle	137	0	-0.6	0.2437	1.486	0.383	1	0.0479349	64.1675	63.5929	24.8831	1.29986	0.127386	-0.0388268	0.0281111	0.874735	4.8407	1.07105	1.3	0.874832
subject 2	2Dallmuscle	138	-0.4243	0.4243	0.1449	0.799	0.527	1	0.0281308	11.0921	15.1967	16.3745	2.05003	0.136548	9.74e-05	0.0281307	2.56574	2.36861	1.04116	2.05	2.56571
subject 2	2Dallmuscle	139	0	0.6	0.0862	4.897	0.844	1	0.00991909	38.3922	37.1559	38.568	2.7992	0.114479	0.00979304	0.00157632	0.571616	8.05258	2.99399	2.8	0.571779
subject 2	2Dallmuscle	140	0	0.6	0.1449	2.276	0.032	1	0.0313008	4.38729	111.17	164.904	2.0499	0.140313	-0.0262577	-0.0170374	0.900661	4.94687	2.02698	2.05	0.900703
subject 2	2Dallmuscle	141	0.6	0	0.1449	2.647	0.516	1	0.0123809	8.72043	14.2919	45.4678	2.0499	0.149664	-0.00170433	0.012263	0.774426	3.86282	1.76844	2.05	0.774462
subject 2	2Dallmuscle	142	0	0.6	0.2437	0.639	0.876	1	0.0295606	75.9573	96.038	27.2767	1.29986	0.106302	-0.0271642	0.0116593	2.0342	15.2898	11.5964	1.3	2.03443
subject 2	2Dallmuscle	143	0.6	0	0.0862	5.351	0.61	1	0.0101007	15.2107	15.3589	97.9633	2.7992	0.16909	0.0101002	0.000100092	0.523118	6.10519	3.96918	2.8	0.523267
subject 2	2Dallmuscle	144	0.4243	0.4243	0.1449	0.766	0.675	1	0.0304515	115.818	119.382	5.59822	2.05003	0.114314	-0.0188185	0.0239407	2.67628	1.59051	1.26195	2.05	2.67624
subject 2	2Dallmuscle	145	-0.4243	-0.4243	0.2437	0.63	0.594	1	0.0577768	32.3579	39.4293	36.7851	1.29998	0.112606	-0.0279176	-0.0505843	2.06346	1.66473	1.01958	1.3	2.06349
subject 2	2Dallmuscle	147	-0.4243	-0.4243	0.1449	1.892	0.02	1	0.0203705	95.981	78.0437	79.4203	2.05003	0.140988	0.0128618	-0.0157966	1.08352	6.70917	1.73807	2.05	1.08351
subject 2	2Dallmuscle	148	-0.6	0	0.1449	1.804	0.446	1	0.0252164	90.2511	96.6534	80.9076	2.0499	0.188479	0.0250805	0.00261432	1.13631	8.51658	1.3027	2.05	1.13636
subject 2	2Dallmuscle	149	0.4243	0.4243	0.0862	6.452	0.521	1	0.0156058	42.7326	160.996	3.92977	2.79932	0.132334	-0.0104866	0.0115573	0.433869	21.3697	6.07791	2.8	0.433974
subject 2	2Dallmuscle	150	0	0.6	0.1449	1.396	0.31	1	0.0340106	46.9854	39.6903	28.2012	2.0499	0.096441	-0.0269693	0.0207214	1.46841	3.32973	1.47251	2.05	1.46848
subject 2	2Dallmuscle	151	0.6	0	0.1449	1.414	0.532	1	0.0265949	9.65306	9.37023	174.651	2.0499	0.122311	-0.0265938	0.000232146	1.44972	1.93044	1.42005	2.05	1.44979
subject 2	2Dallmuscle	152	-0.6	0	0.2437	0.67	0.531	1	0.0530721	85.6719	107.77	16.7605	1.29986	0.088942	-0.0431737	0.0308655	1.94008	10.1708	1.03456	1.3	1.9403
subject 2	2Dallmuscle	153	0.6	0	0.2437	0.576	0.687	1	0.0374636	6.76306	7.45281	17.5655	1.29986	0.112858	-0.0365742	0.00811484	2.25669	3.23258	1.03159	1.3	2.25694
subject 2	2Dallmuscle	154	0.4243	-0.4243	0.0862	3.021	0.659	1	0.020598	162.639	162.65	17.2618	2.79932	0.205075	0.00174076	-0.0205243	0.926622	53.3997	2.4447	2.8	0.926845
subject 2	2Dallmuscle	155	0.4243	-0.4243	0.2437	1.147	0.009	1	0.0260852	62.3466	71.836	155.764	1.29998	0.0749471	-0.0116393	-0.0233445	1.13337	4.0618	1.12025	1.3	1.13339
subject 2	2Dallmuscle	156	0	0.6	0.0862	1.928	0.059	1	0.0172585	18.9604	178.817	166.131	2.7992	0.158824	-0.0115347	-0.0128377	1.45187	2.72801	1.44171	2.8	1.45228
subject 2	2Dallmuscle	158	0	0.6	0.2437	1.432	0.277	1	0.0370249	17.8175	8.71817	33.2197	1.29986	0.113989	-0.033017	0.0167547	0.907721	6.74155	1.34783	1.3	0.907821
subject 2	2Dallmuscle	159	-0.4243	0.4243	0.2437	2.821	0.112	1	0.0539894	142.954	30.48	156.453	1.29998	0.127151	-0.035202	0.0409349	0.460822	8.80755	4.70755	1.3	0.460829
subject 2	2Dallmuscle	160	0.4243	0.4243	0.2437	0.593	0.893	1	0.0460395	27.4233	28.1878	94.1892	1.29998	0.101764	-0.000263222	0.0460387	2.19221	1.86999	1.0331	1.3	2.19224
subject 2	2Dallmuscle	161	0.4243	-0.4243	0.1449	3.106	0.446	1	0.0268522	19.4342	19.5002	8.65384	2.05003	0.139373	-0.0203429	-0.0175274	0.660022	5.49358	3.35499	2.05	0.660013
subject 2	2Dallmuscle	162	0	-0.6	0.2437	2.636	1.118	1	0.0373448	86.3557	87.3426	69.9515	1.29986	0.152214	0.00715855	-0.0366522	0.493117	3.37947	8.44552	1.3	0.493171
subject 2	2Dallmuscle	163	0.4243	0.4243	0.1449	1.978	0.569	1	0.0349809	56.7183	59.2738	103.29	2.05003	0.120376	-0.0346794	0.00458243	1.03641	5.30554	1.08272	2.05	1.0364
subject 2	2Dallmuscle	164	-0.4243	0.4243	0.0862	3.327	0.121	1	0.0187574	62.6289	76.7058	169.648	2.79932	0.1421	-0.00305014	0.0185078	0.841396	5.80076	1.81621	2.8	0.841599
subject 2	2Dallmuscle	165	-0.4243	0.4243	0.1449	0.92	0.455	1	0.034792	19.2194	9.86774	152.79	2.05003	0.145261	0.000569888	0.0347873	2.22829	2.44975	1.03436	2.05	2.22826
subject 2	2Dallmuscle	166	0.6	0	0.0862	2.243	0.719	1	0.00292232	25.2929	4.02462	19.5701	2.7992	0.12499	-0.00291801	0.000158717	1.24797	3.67564	1.26188	2.8	1.24833
subject 2	2Dallmuscle	168	0	-0.6	0.1449	2.621	0.777	1	0.00745467	27.4622	27.7703	29.227	2.0499	0.137704	-0.00699822	-0.00256845	0.782108	4.62426	1.68066	2.05	0.782144
subject 2	2Dallmuscle	169	-0.4243	-0.4243	0.2437	1.01	0.012	1	0.043978	102.096	86.0979	122.264	1.29998	0.0965588	-0.0364277	-0.0246392	1.28711	7.41054	1.10508	1.3	1.28713
subject 2	2Dallmuscle	170	0.4243	0.4243	0.2437	2.773	0.45	1	0.0446705	40.7038	11.7175	27.4113	1.29998	0.103086	-0.0443767	0.005115	0.468799	6.92381	1.7522	1.3	0.468806
subject 2	2Dallmuscle	171	-0.4243	0.4243	0.0862	1.823	0.914	1	0.0111551	3.75475	10.097	13.3903	2.79932	0.0941751	-0.0111016	0.00109106	1.53556	5.67001	1.16211	2.8	1.53593
subject 2	2Dallmuscle	172	-0.4243	0.4243	0.1449	1.747	0.014	1	0.0225436	33.1998	20.3772	27.4273	2.05003	0.12298	-0.018161	0.0133564	1.17346	3.30068	1.07088	2.05	1.17344
subject 2	2Dallmuscle	173	0.6	0	0.2437	3.973	0.414	1	0.0462337	5.61723	40.4341	14.1603	1.29986	0.0848164	-0.0461749	0.0023313	0.327172	21.2785	2.8113	1.3	0.327209
subject 2	2Dallmuscle	175	0	0.6	0.1449	2.521	0.012	1	0.0285582	145.877	125.978	24.1072	2.0499	0.12176	-0.0243929	0.0148513	0.813132	4.83624	9.0959	2.05	0.813169
subject 2	2Dallmuscle	176	-0.6	0	0.2437	4.083	0.766	1	0.0439871	85.8614	86.6148	72.118	1.29986	0.123702	-0.0439867	-0.000172348	0.318358	15.227	1.51818	1.3	0.318393
subject 2	2Dallmuscle	177	0.4243	-0.4243	0.2437	0.605	0.602	1	0.0488543	18.6605	17.1871	115.581	1.29998	0.14206	-0.0191728	0.044935	2.14872	5.71476	1.54053	1.3	2.14876
subject 2	2Dallmuscle	178	0.4243	-0.4243	0.1449	3.854	0.263	1	0.0183271	13.2331	13.8724	15.8368	2.05003	0.13666	-0.0158105	0.00926886	0.531922	7.41852	2.3338	2.05	0.531915
subject 2	2Dallmuscle	179	0.4243	0.4243	0.0862	4.126	0.454	1	0.0164555	8.51545	11.3273	16.4907	2.79932	0.165123	-0.0159052	-0.00422026	0.67846	8.61414	9.27728	2.8	0.678623
subject 2	2Dallmuscle	180	-0.4243	-0.4243	0.0862	5.208	1.121	1	0.0188871	33.0658	35.9558	134.754	2.79932	0.115626	-0.00833446	-0.0169487	0.537505	10.3498	1.89205	2.8	0.537634
subject 2	2Dallmuscle	181	0	0.6	0.0862	1.088	0.677	1	0.00385467	30.6725	33.5521	31.695	2.7992	0.120239	-0.00383993	0.000336789	2.5728	2.27373	1.0845	2.8	2.57353
subject 2	2Dallmuscle	182	0.4243	-0.4243	0.0862	3.384	0.059	1	0.0140411	19.5137	19.4261	155.973	2.79932	0.149347	-0.0126451	0.00610361	0.827224	8.81259	1.38785	2.8	0.827423
subject 2	2Dallmuscle	184	-0.4243	0.4243	0.2437	0.719	0.728	1	0.0224283	1.95254	10.4105	12.4671	1.29998	0.0959005	-0.0216472	0.00586737	1.80804	22.9763	1.16546	1.3	1.80807
subject 2	2Dallmuscle	185	0	-0.6	0.1449	1.79	0.791	1	0.0219233	69.7127	69.7331	98.4971	2.0499	0.172012	0.0179441	0.0125953	1.1452	5.09084	1.09903	2.05	1.14525
subject 2	2Dallmuscle	186	-0.6	0	0.1449	4.142	0.603	1	0.0327432	24.5394	48.6506	91.1451	2.0499	0.17835	-0.0225741	0.0237177	0.494907	11.9287	1.22008	2.05	0.49493
subject 2	2Dallmuscle	187	0	-0.6	0.2437	1.53	5.62	1	0.0585687	87.9289	95.943	100.881	1.29986	0.252804	0.00423412	0.0584155	0.849579	23.1081	3.34229	1.3	0.849673
subject 2	2Dallmuscle	188	0	0.6	0.2437	0.998	0.002	1	0.0459025	2.52833	91.8909	129.998	1.29986	0.0861929	-0.0411213	0.0203981	1.30246	2.44468	1.64565	1.3	1.30261
subject 2	2Dallmuscle	190	-0.6	0	0.0862	1.464	0.001	1	0.00591706	88.5603	119	127.975	2.7992	0.0924363	-0.00590365	0.000398136	1.91202	8.39335	2.82448	2.8	1.91257
subject 2	2Dallmuscle	191	0.6	0	0.1449	6.349	0.19	1	0.0277742	154.721	161.984	27.0576	2.0499	0.144707	-0.0228629	0.01577	0.322871	15.9296	11.6055	2.05	0.322885
subject 2	2Dallmuscle	192	0.4243	0.4243	0.1449	1.836	0.756	1	0.0101159	35.6951	35.0527	25.1825	2.05003	0.0880097	-0.00981983	0.00242954	1.11657	4.71369	1.03679	2.05	1.11656
subject 2	2Dallmuscle	193	0	0.6	0.0862	1.493	0.602	1	0.0186959	25.2257	22.3048	23.2143	2.7992	0.137471	-0.00856251	0.0166199	1.87488	2.83455	1.52857	2.8	1.87542
subject 2	2Dallmuscle	194	0.4243	0.4243	0.2437	1.391	0.487	1	0.0452218	49.851	58.0923	37.3207	1.29998	0.133234	-0.013733	0.0430862	0.934564	6.28807	1.23734	1.3	0.934579
subject 2	2Dallmuscle	195	0.4243	0.4243	0.0862	3.869	0.637	1	0.0173253	7.81854	59.6724	50.6334	2.79932	0.138217	-0.0121139	0.0123863	0.723527	4.18927	1.62624	2.8	0.723701
subject 2	2Dallmuscle	200	0	-0.6	0.2437	1.194	0.146	1	0.00841838	19.6639	11.061	26.098	1.29986	0.150036	0.00419388	-0.00729935	1.08866	6.24831	1.50911	1.3	1.08878
subject 2	2Dallmuscle	201	-0.4243	0.4243	0.2437	0.761	0.913	1	0.0276362	110.161	101.737	41.7498	1.29998	0.113643	-0.00744189	-0.0266154	1.70825	16.2258	1.06698	1.3	1.70828
subject 2	2Dallmuscle	202	-0.4243	-0.4243	0.1449	1.178	0.4	1	0.0276456	93.3293	111.713	37.9728	2.05003	0.121445	-0.0239316	-0.0138405	1.74026	3.78769	1.02187	2.05	1.74024
subject 2	2Dallmuscle	204	0.6	0	0.2437	1.672	0.239	1	0.0421418	90.613	107.927	58.9931	1.29986	0.10528	-0.0405272	-0.0115531	0.777426	3.99771	2.75833	1.3	0.777512
subject 2	2Dallmuscle	205	0.6	0	0.1449	2.289	0.959	1	0.0179908	11.3778	12.7298	67.1457	2.0499	0.155614	-0.00783829	-0.0161935	0.895546	3.24548	8.45014	2.05	0.895588
subject 2	2Dallmuscle	206	-0.6	0	0.2437	2.81	0.771	1	0.0475327	73.0312	75.2933	81.1668	1.29986	0.131129	-0.0432471	0.0197242	0.462582	23.8537	2.3066	1.3	0.462633
subject 2	2Dallmuscle	207	-0.4243	0.4243	0.0862	5.455	0.82	1	0.0192294	114.149	125.277	13.1342	2.79932	0.0918965	-0.0124188	0.0146813	0.513167	20.7432	3.53553	2.8	0.513291
subject 2	2Dallmuscle	208	0.4243	0.4243	0.1449	1.015	0.78	1	0.0317437	29.7304	45.2154	18.5584	2.05003	0.125132	0.00240313	0.0316526	2.01973	2.61022	1.19676	2.05	2.0197
subject 2	2Dallmuscle	209	0.6	0	0.0862	1.058	0.423	1	0.0212175	8.63004	15.2292	52.3843	2.7992	0.130416	-0.0212031	0.000780378	2.64575	4.34921	1.34781	2.8	2.6465
subject 2	2Dallmuscle	210	0.4243	-0.4243	0.2437	2.545	0.014	1	0.0377278	8.23894	160.597	4.4245	1.29998	0.123597	0.0241566	-0.0289801	0.510797	4.2253	3.28141	1.3	0.510806
subject 2	2Dallmuscle	212	-0.4243	-0.4243	0.2437	0.945	0.12	1	0.0291995	87.2125	88.4626	138.415	1.29998	0.14476	-0.0219557	0.0192499	1.37564	4.71407	1.0797	1.3	1.37566
subject 2	2Dallmuscle	213	-0.6	0	0.1449	4.992	0.478	1	0.0153575	87.2633	88.4716	75.9878	2.0499	0.138772	-0.00272898	-0.0151131	0.410638	37.9842	10.2195	2.05	0.410657
subject 2	2Dallmuscle	215	0	0.6	0.1449	2.974	0.711	1	0.0156781	26.6413	26.5202	155.848	2.0499	0.100835	-0.00896804	0.0128599	0.689275	13.4864	2.02379	2.05	0.689307
subject 2	2Dallmuscle	216	0	0.6	0.2437	2.244	0.083	1	0.0519405	103.482	35.0164	118.622	1.29986	0.0987443	-0.0437602	0.0279797	0.579259	5.20622	1.39948	1.3	0.579323
subject 2	2Dallmuscle	217	0	0.6	0.2437	2.226	0.044	1	0.0577983	101.595	44.9541	46.1682	1.29986	0.116101	-0.0439162	-0.0375767	0.583943	4.07594	1.89798	1.3	0.584007
subject 2	2Dallmuscle	218	0.4243	-0.4243	0.2437	0.235	0.455	1	0.0444264	19.7055	20.3648	91.6675	1.29998	0.140222	-0.0264747	0.0356763	5.53182	12.1693	1.00919	1.3	5.53191
subject 2	2Dallmuscle	219	-0.4243	0.4243	0.1449	1.966	0.65	1	0.0107095	138.481	137.616	18.2973	2.05003	0.126812	-0.00387577	0.00998361	1.04274	17.9208	1.20684	2.05	1.04273
subject 2	2Dallmuscle	221	-0.6	0	0.0862	4.777	0.47	1	0.00921249	19.0842	15.0037	106.295	2.7992	0.138897	-0.00451997	0.00802744	0.585975	14.1888	2.29392	2.8	0.586142
subject 2	2Dallmuscle	222	0.4243	-0.4243	0.1449	2.991	0.379	1	0.0119827	27.0164	25.8383	25.1613	2.05003	0.174367	0.00704706	0.00969147	0.685399	8.77261	4.89515	2.05	0.68539
subject 2	2Dallmuscle	223	0.4243	0.4243	0.1449	3.636	0.616	1	0.0206771	30.198	30.0194	103.283	2.05003	0.103119	-0.0199779	0.00533187	0.563814	11.0177	2.03328	2.05	0.563806
subject 2	2Dallmuscle	224	0.6	0	0.0862	2.055	0.672	1	0.0125186	61.3442	61.0728	115.209	2.7992	0.138161	-0.00363459	0.0119793	1.36214	8.04933	1.0566	2.8	1.36253
subject 2	2Dallmuscle	225	0.6	0	0.1449	2.073	0.051	1	0.0348813	114.675	70.547	66.4062	2.0499	0.0893202	-0.0312911	-0.0154133	0.988859	8.60059	1.67512	2.05	0.988905
subject 2	2Dallmuscle	226	0	-0.6	0.2437	0.689	0.909	1	0.036702	16.0809	17.6956	165.395	1.29986	0.0529859	-0.0335912	-0.0147874	1.88658	24.9738	1.58647	1.3	1.88679
subject 2	2Dallmuscle	229	-0.4243	-0.4243	0.2437	0.3	0.697	1	0.045486	19.9171	1.87531	5.61464	1.29998	0.0891208	-0.043672	-0.0127172	4.33326	6.53325	2.47808	1.3	4.33333
subject 2	2Dallmuscle	230	0.4243	0.4243	0.2437	0.428	0.961	1	0.0418749	20.5439	38.7784	169.591	1.29998	0.118804	0.00991669	0.0406838	3.03733	2.7009	1.00019	1.3	3.03738
subject 2	2Dallmuscle	231	-0.6	0	0.2437	1.295	0.674	1	0.0571275	81.1955	89.8699	56.9855	1.29986	0.0992512	-0.057126	-0.000403808	1.00375	5.32142	1.16887	1.3	1.00386
subject 2	2Dallmuscle	232	0.4243	0.4243	0.0862	1.561	0.672	1	0.0125593	29.9451	31.6046	32.77	2.79932	0.0945035	-0.00968818	0.00799221	1.79329	4.99688	1.07974	2.8	1.79372
subject 2	2Dallmuscle	234	-0.6	0	0.1449	2.763	0.604	1	0.0163165	84.5915	84.6778	86.3206	2.0499	0.151979	-0.00580731	0.0152481	0.741913	13.1021	1.35609	2.05	0.741947
subject 2	2Dallmuscle	235	0	0.6	0.0862	1.444	0.143	1	0.0147037	47.3343	106.379	120.675	2.7992	0.16334	0.00342905	-0.0142982	1.93851	2.13088	1.27199	2.8	1.93906
subject 2	2Dallmuscle	236	0.6	0	0.2437	0.611	0.786	1	0.0024404	15.0043	27.7175	34.7476	1.29986	0.135135	-0.00201623	0.0013749	2.12742	1.65959	1.02022	1.3	2.12766
subject 2	2Dallmuscle	237	-0.4243	-0.4243	0.1449	2.091	0.573	1	0.0182135	41.5455	41.9629	10.9176	2.05003	0.131199	-0.0155369	-0.00950452	0.980405	9.25758	1.03759	2.05	0.980392
subject 2	2Dallmuscle	239	-0.4243	0.4243	0.2437	1.794	0.921	1	0.0185292	46.142	46.2455	40.4921	1.29998	0.0581652	-0.0141493	0.0119635	0.724626	8.95863	2.91964	1.3	0.724638
subject 2	2Dallmuscle	240	0	0.6	0.1449	1.901	0.364	1	0.0325799	153.662	153.435	24.2	2.0499	0.130562	-0.0230343	-0.0230407	1.07833	7.66468	3.15322	2.05	1.07838
subject 2	2Dselectedmuscle	1	-0.4243	-0.4243	0.2437	1.104	0.772	1	0.0483615	17.2215	17.1924	159.186	1.29998	0.126245	0.0351706	-0.0331944	1.17752	2.1473	1.10682	1.3	1.17754
subject 2	2Dselectedmuscle	2	-0.6	0	0.0862	2.91	0.636	1	0.0065979	78.905	78.9917	79.1557	2.7992	0.0982967	-0.00511086	-0.0041727	0.961925	19.9978	7.22467	2.8	0.962199
subject 2	2Dselectedmuscle	4	0	0.6	0.0862	1.363	0.702	1	0.0107581	25.0591	25.5679	22.0908	2.7992	0.116994	0.00643404	0.00862209	2.05371	3.12576	1.97686	2.8	2.05429
subject 2	2Dselectedmuscle	5	-0.4243	0.4243	0.1449	0.201	0.822	1	0.0266331	17.7895	18.5432	108.119	2.05003	0.106017	-0.00387845	0.0263492	10.1991	8.83727	1.48821	2.05	10.199
subject 2	2Dselectedmuscle	6	-0.4243	-0.4243	0.1449	1.745	0.833	1	0.0273639	10.0765	10.4114	170.894	2.05003	0.149442	0.0204636	-0.0181666	1.1748	3.24376	2.35381	2.05	1.17479
subject 2	2Dselectedmuscle	8	-0.6	0	0.1449	1.362	1.015	1	0.0213852	54.2361	54.8831	10.1548	2.0499	0.111887	-0.00371565	-0.02106	1.50507	2.34841	1.20576	2.05	1.50514
subject 2	2Dselectedmuscle	9	-0.4243	0.4243	0.0862	0.902	0.762	1	0.0151915	24.0352	23.2547	11.9173	2.79932	0.10342	-0.0127046	0.00832913	3.10346	1.76422	1.02806	2.8	3.10421
subject 2	2Dselectedmuscle	12	0.4243	0.4243	0.0862	1.51	0.926	1	0.00892049	2.64569	3.53357	2.02758	2.79932	0.156576	0.00335316	0.00826629	1.85386	2.19066	1.55346	2.8	1.8543
subject 2	2Dselectedmuscle	17	-0.4243	-0.4243	0.0862	2.251	0.04	1	0.0161191	164.585	163.147	159.417	2.79932	0.0844017	0.00751581	-0.0142597	1.24359	4.65113	1.19696	2.8	1.24389
subject 2	2Dselectedmuscle	18	-0.4243	0.4243	0.2437	3.434	1.015	1	0.044317	58.6573	53.4865	4.21627	1.29998	0.164366	0.0112773	0.0428581	0.378561	3.13197	1.21568	1.3	0.378567
subject 2	2Dselectedmuscle	22	0	0.6	0.2437	0.463	1.059	1	0.0559547	36.2388	40.7632	170.749	1.29986	0.0786386	-0.0245894	0.0502623	2.80746	1.95073	17.3408	1.3	2.80778
subject 2	2Dselectedmuscle	24	-0.6	0	0.2437	2.859	3.471	1	0.0510185	50.0966	50.5419	35.0046	1.29986	0.0594695	-0.0237009	0.0451792	0.454654	3.92148	2.65037	1.3	0.454704
subject 2	2Dselectedmuscle	25	0	0.6	0.0862	1.442	0.74	1	0.00411034	37.6823	38.0156	33.3489	2.7992	0.10803	-0.0041081	0.000135782	1.94119	2.43038	2.03376	2.8	1.94175
subject 2	2Dselectedmuscle	26	-0.4243	0.4243	0.1449	2.372	0.562	1	0.0198522	107.935	108.69	68.8589	2.05003	0.129878	-0.0121413	-0.0157067	0.864261	17.2718	1.6117	2.05	0.86425
subject 2	2Dselectedmuscle	29	-0.6	0	0.0862	4.768	1.633	1	0.0166139	23.465	23.4847	134.865	2.7992	0.141246	-0.00224576	0.0164614	0.587081	35.8388	3.00544	2.8	0.587248
subject 2	2Dselectedmuscle	31	0	0.6	0.2437	1.972	0.036	1	0.0364829	25.9005	26.542	46.2753	1.29986	0.140904	-0.0193491	-0.0309292	0.659156	1.96738	1.11772	1.3	0.659229
subject 2	2Dselectedmuscle	35	-0.6	0	0.1449	1.93	0.798	1	0.0251115	78.8133	79.1463	79.9098	2.0499	0.12393	-0.00520223	-0.0245668	1.06213	3.92755	1.20822	2.05	1.06218
subject 2	2Dselectedmuscle	36	-0.4243	0.4243	0.0862	2.468	0.977	1	0.01592	21.8319	22.4353	7.71115	2.79932	0.0916692	-0.0148264	0.00579872	1.13425	4.93465	2.17242	2.8	1.13452
subject 2	2Dselectedmuscle	37	-0.4243	0.4243	0.2437	0.358	0.753	1	0.0495418	27.3344	28.816	22.2009	1.29998	0.114205	-0.002093	0.0494976	3.63122	128.959	1.23967	1.3	3.63128
subject 2	2Dselectedmuscle	38	-0.4243	-0.4243	0.1449	2.357	0.817	1	0.0199255	11.7165	11.74	11.492	2.05003	0.136402	0.0194821	-0.00417998	0.869761	3.32021	2.92514	2.05	0.86975
subject 2	2Dselectedmuscle	39	-0.4243	-0.4243	0.2437	0.866	0.833	1	0.039712	12.1882	18.4073	9.69812	1.29998	0.131204	0.0312145	-0.0245499	1.50113	1.28247	1.14124	1.3	1.50115
subject 2	2Dselectedmuscle	40	-0.6	0	0.2437	1.503	0.951	1	0.0444792	64.9159	65.4568	38.523	1.29986	0.102067	-0.0318585	-0.0310391	0.864841	2.15351	1.13417	1.3	0.864937
subject 2	2Dselectedmuscle	42	0	0.6	0.1449	0.999	0.856	1	0.0292172	37.8665	38.2803	12.1205	2.0499	0.0978181	-0.0266097	0.0120651	2.05196	1.55098	1.02074	2.05	2.05205
subject 2	2Dselectedmuscle	49	-0.6	0	0.1449	1.52	0.717	1	0.0096208	65.9113	141.431	108.481	2.0499	0.115403	-0.00794695	-0.00542271	1.34862	8.4467	1.07182	2.05	1.34868
subject 2	2Dselectedmuscle	52	-0.6	0	0.0862	2.712	0.897	1	0.0121947	7.44308	69.6879	40.7105	2.7992	0.128687	0.00356335	-0.0116624	1.03215	5.60949	1.22055	2.8	1.03245
subject 2	2Dselectedmuscle	53	0	0.6	0.2437	1.073	0.721	1	0.0540921	37.6484	37.5979	30.775	1.29986	0.0756883	-0.0465846	0.0274924	1.21142	2.13322	1.31712	1.3	1.21156
subject 2	2Dselectedmuscle	54	0	0.6	0.0862	2.324	1.242	1	0.0183851	34.1076	34.5583	32.6119	2.7992	0.086526	-0.0155679	0.00978026	1.20448	4.20857	1.92263	2.8	1.20482
subject 2	2Dselectedmuscle	55	-0.4243	-0.4243	0.0862	1.958	1.185	1	0.0123394	10.9131	11.2738	10.0745	2.79932	0.0866971	0.000734236	-0.0123176	1.42969	2.02539	2.24084	2.8	1.43003
subject 2	2Dselectedmuscle	58	-0.4243	-0.4243	0.1449	1.631	0.01	1	0.0264302	109.62	14.6671	130.072	2.05003	0.0583697	-0.0213086	-0.0156365	1.25691	6.77442	1.25176	2.05	1.2569
subject 2	2Dselectedmuscle	60	0.4243	0.4243	0.0862	3.557	0.017	1	0.0123804	6.67452	10.7781	15.9329	2.79932	0.143295	-0.0101939	0.00702561	0.78699	6.88424	2.18243	2.8	0.78718
subject 2	2Dselectedmuscle	61	-0.4243	0.4243	0.1449	3.414	0.617	1	0.0328251	15.3395	57.0923	58.3178	2.05003	0.11333	-0.0323399	0.00562266	0.600477	3.75457	2.34434	2.05	0.600469
subject 2	2Dselectedmuscle	64	-0.4243	0.4243	0.2437	1.304	0.31	1	0.0113906	81.6006	72.5134	52.7268	1.29998	0.136092	-0.00730294	-0.0087414	0.996916	3.15558	1.06449	1.3	0.996933
subject 2	2Dselectedmuscle	66	0.4243	0.4243	0.1449	1.052	2.495	1	0.0191235	2.62184	2.35539	7.58004	2.05003	0.138707	0.00180576	-0.0190381	1.94869	4.07607	1.21482	2.05	1.94867
subject 2	2Dselectedmuscle	68	0	0.6	0.1449	0.86	1.028	1	0.0217505	38.4409	38.6591	65.4568	2.0499	0.0859996	-0.0069417	0.020613	2.38361	1.63244	1.07132	2.05	2.38372
subject 2	2Dselectedmuscle	69	-0.4243	0.4243	0.0862	2.499	1.355	1	0.0114516	36.9817	39.228	62.7202	2.79932	0.0801996	-0.0113444	0.00156293	1.12018	8.26938	1.39025	2.8	1.12045
subject 2	2Dselectedmuscle	72	-0.6	0	0.2437	1.985	0.92	1	0.0434007	69.9459	71.0357	69.4566	1.29986	0.0941839	-0.0336594	-0.0273983	0.654839	3.26752	1.1485	1.3	0.654912
subject 2	2Dselectedmuscle	75	-0.4243	-0.4243	0.2437	1.079	0.863	1	0.0509129	20.4446	20.609	159.029	1.29998	0.0973671	0.0385283	-0.033282	1.2048	10.3897	1.19776	1.3	1.20482
subject 2	2Dselectedmuscle	76	-0.4243	0.4243	0.1449	1.184	0.002	1	0.0305012	160.217	130.27	51.6962	2.05003	0.206006	0.0199427	-0.0230783	1.73144	4.28793	1.14287	2.05	1.73142
subject 2	2Dselectedmuscle	78	0	0.6	0.2437	0.783	0.963	1	0.0549044	29.3969	26.5841	22.2457	1.29986	0.0956111	-0.0334815	0.0435141	1.6601	3.0867	1.07889	1.3	1.66028
subject 2	2Dselectedmuscle	79	-0.6	0	0.1449	2.24	0.957	1	0.00869335	66.1166	66.2653	105.825	2.0499	0.122405	-0.00620872	-0.00608491	0.915136	7.0845	1.2615	2.05	0.915179
subject 2	2Dselectedmuscle	80	0	-0.6	0.2437	1.223	1.144	1	0.0405961	37.1734	37.1416	41.8396	1.29986	0.10208	-0.034705	-0.0210619	1.06284	1.50188	1.04398	1.3	1.06296
subject 2	2Dselectedmuscle	81	0	0.6	0.0862	2.64	0.053	1	0.0197296	126.443	115.818	177.479	2.7992	0.145345	-0.00879475	-0.017661	1.0603	2.45928	1.30726	2.8	1.06061
subject 2	2Dselectedmuscle	83	-0.4243	0.4243	0.2437	1.15	0.556	1	0.0367352	87.0034	97.2435	94.5822	1.29998	0.130113	-0.0245681	0.0273108	1.13042	3.74327	1.0695	1.3	1.13043
subject 2	2Dselectedmuscle	84	-0.4243	-0.4243	0.0862	1.29	0.925	1	0.0163441	11.5195	11.3516	0.47999	2.79932	0.105498	0.000156396	-0.0163434	2.17002	1.46176	1.04253	2.8	2.17054
subject 2	2Dselectedmuscle	85	0.4243	0.4243	0.1449	2.632	0.807	1	0.0277757	22.1131	12.3464	6.51489	2.05003	0.11281	-0.0242721	0.0135038	0.778886	3.23911	1.44403	2.05	0.778875
subject 2	2Dselectedmuscle	86	-0.6	0	0.2437	2.147	1.526	1	0.0471617	84.0664	84.7464	79.6432	1.29986	0.0584757	-0.0352492	-0.0313324	0.605429	2.57161	1.22413	1.3	0.605496
subject 2	2Dselectedmuscle	92	0.4243	0.4243	0.0862	1.268	4.621	1	0.0208869	1.43414	1.32137	177.761	2.79932	0.0966472	-0.00600292	0.0200057	2.20767	2.15624	1.31298	2.8	2.2082
subject 2	2Dselectedmuscle	93	0	0.6	0.1449	2.474	0.591	1	0.0212207	25.7707	34.0551	34.5165	2.0499	0.127779	-0.0202806	0.00624638	0.828579	2.74912	1.37442	2.05	0.828618
subject 2	2Dselectedmuscle	94	-0.4243	0.4243	0.0862	1.687	1.051	1	0.0161469	86.5708	93.5597	43.6148	2.79932	0.106587	-0.000674222	0.0161328	1.65935	7.58175	1.13637	2.8	1.65975
subject 2	2Dselectedmuscle	95	-0.6	0	0.0862	1.298	0.718	1	0.00228954	69.9404	70.4855	50.3571	2.7992	0.115223	-0.000382291	-0.0022574	2.15655	2.96248	1.02716	2.8	2.15716
subject 2	2Dselectedmuscle	96	-0.4243	-0.4243	0.1449	1.364	1.17	1	0.0255896	7.36565	7.46635	7.15503	2.05003	0.0985144	0.0243498	-0.00786878	1.50295	1.25546	1.00957	2.05	1.50293
subject 2	2Dselectedmuscle	97	-0.4243	-0.4243	0.2437	0.957	0.045	1	0.0256139	64.6401	65.7961	11.405	1.29998	0.0965212	-0.0236475	-0.00984197	1.35839	1.35181	1.78369	1.3	1.35841
subject 2	2Dselectedmuscle	98	-0.6	0	0.0862	1.518	0.8	1	0.0039171	56.9419	63.6532	50.289	2.7992	0.126021	-0.00342533	-0.0019002	1.84401	4.04578	1.18714	2.8	1.84453
subject 2	2Dselectedmuscle	100	0	0.6	0.0862	1.244	1.412	1	0.0107399	23.7408	27.3827	65.2094	2.7992	0.0674966	0.00971294	0.00458312	2.25016	2.11	1.12457	2.8	2.2508
subject 2	2Dselectedmuscle	101	-0.4243	0.4243	0.1449	1.022	0.627	1	0.0245241	77.6757	69.0786	18.8958	2.05003	0.140143	0.0170535	0.0176241	2.0059	1.70085	1.09367	2.05	2.00587
subject 2	2Dselectedmuscle	102	-0.4243	-0.4243	0.1449	1.953	0.008	1	0.030743	151.366	147.846	116.433	2.05003	0.090077	-0.0305167	-0.00372316	1.04968	2.73508	1.0673	2.05	1.04967
subject 2	2Dselectedmuscle	103	0.4243	0.4243	0.1449	4.669	0.568	1	0.0062968	43.1032	53.6085	172.304	2.05003	0.170812	0.00625594	-0.000716172	0.439072	5.99465	3.0364	2.05	0.439066
subject 2	2Dselectedmuscle	104	-0.6	0	0.1449	1.907	0.862	1	0.0150981	51.7971	51.9411	124.913	2.0499	0.125454	0.00897683	-0.0121395	1.07494	7.65436	1.94819	2.05	1.07499
subject 2	2Dselectedmuscle	105	-0.4243	0.4243	0.0862	0.881	1.338	1	0.0156118	12.1842	14.6839	67.1368	2.79932	0.100579	-0.0107755	0.0112968	3.17744	8.26602	1.10101	2.8	3.17821
subject 2	2Dselectedmuscle	107	0.4243	-0.4243	0.2437	2.583	0.535	1	0.0506699	23.8913	23.6658	150.86	1.29998	0.123943	-0.0028004	0.0505924	0.503282	7.30873	1.49522	1.3	0.503291
subject 2	2Dselectedmuscle	108	0.4243	0.4243	0.0862	1.217	0.835	1	0.0114619	0.758402	1.02631	0.131742	2.79932	0.111718	0.0065535	0.0094035	2.30018	3.98757	1.03477	2.8	2.30074
subject 2	2Dselectedmuscle	109	0.6	0	0.2437	1.775	0.624	1	0.0582874	2.91343	19.4277	39.8833	1.29986	0.118053	-0.0132445	0.0567627	0.732313	26.5102	1.04492	1.3	0.732394
subject 2	2Dselectedmuscle	110	0.4243	-0.4243	0.1449	3.078	0.565	1	0.0156829	34.9495	34.7213	173.797	2.05003	0.11884	-0.00269624	0.0154494	0.666026	7.06787	2.0369	2.05	0.666017
subject 2	2Dselectedmuscle	111	0	0.6	0.1449	3.035	0.022	1	0.0304933	49.8489	50.6123	25.6863	2.0499	0.127609	-0.0255909	-0.0165816	0.675422	3.33935	1.42573	2.05	0.675453
subject 2	2Dselectedmuscle	112	0.6	0	0.0862	5.428	0.877	1	0.0112387	16.9449	17.6483	3.17301	2.7992	0.099193	-0.00875025	0.00705269	0.515697	34.7561	1.89064	2.8	0.515844
subject 2	2Dselectedmuscle	113	-0.4243	-0.4243	0.0862	2.137	1.517	1	0.00965272	17.5761	17.4845	131.604	2.79932	0.0939952	0.00130325	-0.00956433	1.30993	2.43869	1.48027	2.8	1.31025
subject 2	2Dselectedmuscle	114	-0.4243	0.4243	0.2437	1.695	0.691	1	0.00544966	114.91	120.68	112.387	1.29998	0.146185	-0.0040447	-0.00365229	0.766949	6.21357	1.06215	1.3	0.766962
subject 2	2Dselectedmuscle	116	0.6	0	0.1449	3.946	0.785	1	0.0232563	127.941	128.212	100.882	2.0499	0.12867	-0.0133727	0.0190269	0.519489	13.9692	6.35142	2.05	0.519513
subject 2	2Dselectedmuscle	117	0	-0.6	0.1449	4.865	0.563	1	0.034872	17.1688	11.8488	43.0237	2.0499	0.126825	-0.0199099	-0.0286296	0.421358	25.076	4.14828	2.05	0.421377
subject 2	2Dselectedmuscle	118	0	0.6	0.2437	0.879	0.7	1	0.0454345	6.94936	33.621	40.6162	1.29986	0.116351	-0.0273633	0.0362705	1.47879	3.13398	1.0065	1.3	1.47895
subject 2	2Dselectedmuscle	119	0	-0.6	0.2437	1.394	0.807	1	0.0560257	30.3407	37.349	22.9066	1.29986	0.115724	-0.0248878	-0.0501944	0.932465	1.94105	1.09042	1.3	0.932568
subject 2	2Dselectedmuscle	120	-0.6	0	0.2437	1.49	0.137	1	0.0229521	49.8999	49.8553	47.1772	1.29986	0.165932	0.00874466	-0.021221	0.872387	1.4845	1.06261	1.3	0.872483
subject 2	2Dselectedmuscle	121	0	0.6	0.0862	2.857	2.904	1	0.0181699	43.6284	81.6642	56.7509	2.7992	0.0405832	-0.0181412	0.00102063	0.97977	2.98983	1.10277	2.8	0.980049
subject 2	2Dselectedmuscle	122	-0.4243	0.4243	0.1449	1.437	0.682	1	0.00667331	15.8608	10.2376	36.4976	2.05003	0.135497	0.00290958	0.00600562	1.4266	3.22739	1.86835	2.05	1.42658
subject 2	2Dselectedmuscle	123	-0.4243	-0.4243	0.0862	2.524	0.952	1	0.00878257	15.8644	14.664	166.429	2.79932	0.106483	0.00838811	-0.00260253	1.10908	4.0226	1.7908	2.8	1.10935
subject 2	2Dselectedmuscle	124	0.4243	0.4243	0.2437	2.636	0.109	1	0.055174	167.164	168.436	101.394	1.29998	0.12291	-0.0549115	-0.00537565	0.493163	8.78049	2.515	1.3	0.493171
subject 2	2Dselectedmuscle	125	-0.6	0	0.0862	1.374	0.998	1	0.0114546	33.5995	33.4552	38.6586	2.7992	0.115343	0.0100382	-0.00551736	2.03727	3.17889	1.32798	2.8	2.03785
subject 2	2Dselectedmuscle	126	0.4243	-0.4243	0.1449	3.567	1.632	1	0.0352395	8.15918	8.40512	9.91423	2.05003	0.0997226	-0.017983	-0.0303057	0.57472	11.7431	3.86002	2.05	0.574713
subject 2	2Dselectedmuscle	127	0	0.6	0.2437	1.398	0.384	1	0.0462632	26.6111	31.408	120.089	1.29986	0.0959303	-0.0461564	0.00314178	0.929797	2.64919	1.0784	1.3	0.9299
subject 2	2Dselectedmuscle	128	0.4243	-0.4243	0.0862	2.732	0.699	1	0.0197049	4.46204	16.3942	74.2818	2.79932	0.136317	-0.0173576	0.0093271	1.02464	4.29419	1.95915	2.8	1.02489
subject 2	2Dselectedmuscle	129	0	-0.6	0.2437	2.386	1.251	1	0.0507938	2.82388	8.27611	46.9184	1.29986	0.103498	-0.0327679	-0.0388108	0.544785	9.99861	2.85148	1.3	0.544845
subject 2	2Dselectedmuscle	130	0	-0.6	0.0862	2.474	0.7	1	0.00153233	28.064	27.5424	151.519	2.7992	0.133022	-0.000501946	-0.00144778	1.13145	11.5121	6.36292	2.8	1.13177
subject 2	2Dselectedmuscle	131	-0.6	0	0.1449	3.467	1.801	1	0.0245943	64.3174	63.9453	51.9753	2.0499	0.069861	-0.0210184	-0.0127714	0.591262	22.4044	2.37763	2.05	0.591289
subject 2	2Dselectedmuscle	132	-0.4243	0.4243	0.0862	2.368	0.145	1	0.017281	84.4821	62.1692	32.8831	2.79932	0.126905	-0.017142	-0.00218723	1.18215	3.4312	2.29756	2.8	1.18243
subject 2	2Dselectedmuscle	134	-0.4243	-0.4243	0.1449	1.915	1.435	1	0.0192311	12.9049	13.1123	1.82217	2.05003	0.0816523	0.0185572	-0.00504631	1.07051	1.67767	1.09367	2.05	1.0705
subject 2	2Dselectedmuscle	135	-0.4243	-0.4243	0.2437	0.534	1.482	1	0.0369481	7.60151	3.87766	17.7686	1.29998	0.123552	0.0310614	-0.0200087	2.43442	32.8791	1.02363	1.3	2.43446
subject 2	2Dselectedmuscle	136	-0.6	0	0.2437	1.375	0.555	1	0.0525164	64.7178	65.0322	116.009	1.29986	0.168096	0.0461682	0.0250295	0.94535	9.66807	1.14689	1.3	0.945455
subject 2	2Dselectedmuscle	137	0.6	0	0.2437	0.86	0.673	1	0.0553409	3.70744	6.14738	33.5081	1.29986	0.130846	-0.0549241	-0.00677946	1.51146	3.53692	2.62664	1.3	1.51163
subject 2	2Dselectedmuscle	138	0	0.6	0.1449	0.541	0.947	1	0.0279316	25.9012	27.1917	93.004	2.0499	0.102774	0.0160846	0.0228355	3.7891	4.03323	2.51244	2.05	3.78928
subject 2	2Dselectedmuscle	139	0.6	0	0.0862	3.175	0.807	1	0.0110142	49.7173	50.265	50.4027	2.7992	0.149014	0.0109155	0.00147102	0.881639	8.27062	2.95976	2.8	0.88189
subject 2	2Dselectedmuscle	140	0.6	0	0.1449	0.822	0.787	1	0.0359604	51.4925	52.2149	17.4425	2.0499	0.0962408	-0.0333606	0.0134248	2.4938	2.17082	1.22293	2.05	2.49392
subject 2	2Dselectedmuscle	141	0.4243	-0.4243	0.2437	1.376	1.379	1	0.0480009	46.6842	46.5846	129.156	1.29998	0.0700219	-0.0284341	-0.0386729	0.944752	2.69995	1.32387	1.3	0.944767
subject 2	2Dselectedmuscle	142	0	-0.6	0.1449	3.28	0.053	1	0.0233474	141.364	152.67	166.462	2.0499	0.113849	-0.017176	-0.0158141	0.624971	4.56132	1.08419	2.05	0.625
subject 2	2Dselectedmuscle	145	-0.6	0	0.1449	0.636	1.016	1	0.0229318	60.6165	61.6622	89.4411	2.0499	0.12226	0.00934206	-0.0209426	3.22312	2.62904	1.06614	2.05	3.22327
subject 2	2Dselectedmuscle	146	0.6	0	0.1449	6.868	0.563	1	0.02252	57.0303	56.9944	66.189	2.0499	0.117428	-0.0179536	0.0135947	0.298472	53.0093	9.92808	2.05	0.298486
subject 2	2Dselectedmuscle	147	0.4243	-0.4243	0.2437	1.077	0.464	1	0.0367422	22.5227	22.6583	145.362	1.29998	0.111153	-0.0191117	0.0313804	1.20704	25.8738	1.14549	1.3	1.20706
subject 2	2Dselectedmuscle	148	-0.6	0	0.0862	3.951	2.19	1	0.0108228	48.9104	48.9271	124.903	2.7992	0.0898749	-0.00464834	0.00977369	0.70848	24.2106	3.028	2.8	0.708681
subject 2	2Dselectedmuscle	149	0	0.6	0.2437	2.168	0.03	1	0.0504911	2.50938	16.5254	3.19601	1.29986	0.0955589	-0.0487947	0.0129777	0.599565	2.49203	1.15574	1.3	0.599631
subject 2	2Dselectedmuscle	150	0	0.6	0.0862	3.737	0.011	1	0.0104283	28.3579	27.4322	123.995	2.7992	0.141784	-0.0104138	-0.00054981	0.749051	3.11261	1.13732	2.8	0.749264
subject 2	2Dselectedmuscle	151	-0.4243	-0.4243	0.0862	1.81	1.063	1	0.0205172	9.72278	6.18362	17.4757	2.79932	0.129621	0.00931971	-0.0182784	1.54659	2.0671	1.13495	2.8	1.54696
subject 2	2Dselectedmuscle	154	-0.4243	-0.4243	0.1449	1.388	0.88	1	0.0227657	42.9825	120.871	16.9616	2.05003	0.136957	0.017404	-0.0146757	1.47696	1.70598	1.15068	2.05	1.47695
subject 2	2Dselectedmuscle	155	0.4243	-0.4243	0.0862	4.745	0.492	1	0.0150791	30.461	30.423	78.8092	2.79932	0.135359	0.00492193	0.0142532	0.589953	24.4896	1.42915	2.8	0.590095
subject 2	2Dselectedmuscle	156	0.4243	0.4243	0.0862	2.705	0.179	1	0.0177441	171.282	175.318	154.897	2.79932	0.150028	-0.0175758	-0.00243783	1.03487	1.89465	1.12968	2.8	1.03512
subject 2	2Dselectedmuscle	157	-0.4243	0.4243	0.1449	0.834	1.102	1	0.0279248	7.96367	3.70686	9.9738	2.05003	0.130927	0.0122143	0.0251118	2.45807	4.00645	1.20246	2.05	2.45803
subject 2	2Dselectedmuscle	158	0.6	0	0.0862	1.638	0.015	1	0.0142988	69.7224	111.483	179.581	2.7992	0.149788	0.0126418	0.00668143	1.70891	2.86542	2.1306	2.8	1.7094
subject 2	2Dselectedmuscle	159	0	-0.6	0.1449	3.883	1.324	1	0.00264985	58.839	58.8454	58.8302	2.0499	0.103174	-0.00149923	-0.00218495	0.527918	21.3639	2.89643	2.05	0.527942
subject 2	2Dselectedmuscle	160	-0.4243	0.4243	0.2437	0.886	0.849	1	0.0162207	45.0092	39.2768	3.24145	1.29998	0.12701	-0.0153257	-0.00531354	1.46724	4.23839	2.3433	1.3	1.46727
subject 2	2Dselectedmuscle	161	0.6	0	0.2437	1.492	0.93	1	0.0355549	5.45333	45.5313	178.461	1.29986	0.131674	0.0352364	0.00474866	0.871217	6.36271	1.69898	1.3	0.871314
subject 2	2Dselectedmuscle	162	0.4243	0.4243	0.1449	0.25	0.898	1	0.0164883	1.61796	1.74304	0.403334	2.05003	0.0924147	-0.0163543	0.00209772	8.20011	1.97168	1.00432	2.05	8.2
subject 2	2Dselectedmuscle	163	0	-0.6	0.2437	1.495	0.767	1	0.0264299	32.5301	32.0189	32.8837	1.29986	0.111544	-0.0252325	-0.00786539	0.869469	2.92465	4.60534	1.3	0.869565
subject 2	2Dselectedmuscle	164	0	0.6	0.1449	2.299	0.011	1	0.0234001	121.328	132.889	160.992	2.0499	0.119463	-0.0233	0.00216214	0.891651	2.23409	1.20143	2.05	0.891692
subject 2	2Dselectedmuscle	165	-0.4243	0.4243	0.0862	2.955	0.093	1	0.0106245	87.4952	95.043	99.8875	2.79932	0.143749	-0.0104808	-0.00174156	0.947318	2.84134	1.96664	2.8	0.947547
subject 2	2Dselectedmuscle	166	0.4243	0.4243	0.2437	0.777	0.594	1	0.031721	7.42372	7.52091	93.1349	1.29998	0.146889	0.0289856	0.0128862	1.67307	1.46785	1.09466	1.3	1.6731
subject 2	2Dselectedmuscle	168	-0.6	0	0.2437	1.527	0.064	1	0.0186707	49.3939	60.1184	58.6642	1.29986	0.157815	0.0178525	-0.00546674	0.851248	3.86837	1.10817	1.3	0.851343
subject 2	2Dselectedmuscle	169	0	-0.6	0.1449	4.487	0.978	1	0.0238851	44.2836	44.2563	46.6216	2.0499	0.118888	-0.010247	-0.0215754	0.456854	25.467	6.65496	2.05	0.456875
subject 2	2Dselectedmuscle	170	0.4243	0.4243	0.2437	2.664	0.062	1	0.0487982	59.0291	55.1683	5.59618	1.29998	0.102475	-0.0482422	0.00734545	0.48798	3.01231	3.62458	1.3	0.487988
subject 2	2Dselectedmuscle	171	-0.4243	-0.4243	0.2437	0.201	1.182	1	0.0396903	15.6342	16.0182	10.5615	1.29998	0.12257	0.024289	-0.0313905	6.46755	2.51806	1.54859	1.3	6.46766
subject 2	2Dselectedmuscle	172	-0.4243	0.4243	0.1449	2.512	0.908	1	0.0309747	33.4073	49.3977	4.10579	2.05003	0.108042	-0.0221406	0.0216616	0.816094	3.28741	1.764	2.05	0.816083
subject 2	2Dselectedmuscle	174	0	0.6	0.2437	0.733	0.897	1	0.050435	16.3556	24.3524	55.2202	1.29986	0.117009	-0.0166288	0.0476148	1.77334	3.86893	1.06723	1.3	1.77353
subject 2	2Dselectedmuscle	175	-0.6	0	0.1449	2.633	0.717	1	0.0322445	56.3615	57.0359	62.9237	2.0499	0.111004	-0.0267823	-0.017956	0.778543	7.59168	1.09137	2.05	0.77858
subject 2	2Dselectedmuscle	176	0	-0.6	0.2437	1.114	1.228	1	0.048722	16.6463	43.4348	48.8895	1.29986	0.138685	0.01014	-0.0476551	1.16684	1.28103	1.01431	1.3	1.16697
subject 2	2Dselectedmuscle	177	0	0.6	0.0862	5.772	0.102	1	0.0209198	146.218	143.778	54.5578	2.7992	0.152687	0.0100766	0.018333	0.484962	6.61853	1.90323	2.8	0.4851
subject 2	2Dselectedmuscle	178	0.6	0	0.0862	5.495	0.769	1	0.013722	39.4743	41.1157	18.6968	2.7992	0.141048	0.0078768	0.0112361	0.509409	17.4768	2.53816	2.8	0.509554
subject 2	2Dselectedmuscle	179	-0.4243	0.4243	0.2437	0.823	0.878	1	0.0414174	98.1448	100.168	49.9143	1.29998	0.126192	-0.0205561	-0.0359562	1.57956	1.4046	1.07724	1.3	1.57959
subject 2	2Dselectedmuscle	180	-0.4243	-0.4243	0.0862	2.27	0.595	1	0.00841922	9.0678	9.09274	171.123	2.79932	0.136944	0.00821485	-0.00184377	1.23318	7.04803	2.45627	2.8	1.23348
subject 2	2Dselectedmuscle	181	0.4243	0.4243	0.1449	0.696	2.389	1	0.0223961	20.8121	46.6563	164.43	2.05003	0.0230526	-0.0172428	0.0142924	2.94544	15.9463	1.20024	2.05	2.9454
subject 2	2Dselectedmuscle	182	-0.6	0	0.2437	1.382	0.621	1	0.0379197	15.7831	73.9509	10.6909	1.29986	0.131134	0.0015726	-0.0378871	0.940562	2.64339	1.11496	1.3	0.940666
subject 2	2Dselectedmuscle	183	0.4243	-0.4243	0.2437	2.284	1.3	1	0.0170118	90.8212	90.3875	96.5154	1.29998	0.128583	-0.00500084	-0.0162601	0.569167	4.06518	4.02438	1.3	0.569177
subject 2	2Dselectedmuscle	184	0.4243	-0.4243	0.1449	4.62	0.477	1	0.033288	34.2139	34.1171	143.797	2.05003	0.114091	-0.0285794	0.0170677	0.443729	31.3248	4.27526	2.05	0.443723
subject 2	2Dselectedmuscle	186	0.6	0	0.2437	2.016	0.812	1	0.0525783	5.22592	5.22068	103.042	1.29986	0.0566832	-0.0480348	0.0213807	0.64477	12.1975	3.64366	1.3	0.644841
subject 2	2Dselectedmuscle	187	0.6	0	0.1449	3.076	0.706	1	0.0290525	64.2413	69.1631	41.9853	2.0499	0.150139	-0.00527003	-0.0285705	0.666419	28.7929	10.738	2.05	0.66645
subject 2	2Dselectedmuscle	188	0.4243	0.4243	0.0862	0.897	3.188	1	0.0110644	89.7688	89.4844	93.4141	2.79932	0.0116976	-0.0110638	0.000111244	3.12076	1.98801	1.38473	2.8	3.12152
subject 2	2Dselectedmuscle	189	0	0.6	0.1449	1.245	0.781	1	0.0271844	14.6458	27.6046	12.4068	2.0499	0.129064	-0.0144463	0.0230282	1.64651	1.9119	1.21057	2.05	1.64659
subject 2	2Dselectedmuscle	190	-0.4243	0.4243	0.0862	4.436	0.853	1	0.0192113	13.7173	12.82	1.94823	2.79932	0.123061	-0.0129613	0.0141803	0.631047	3.83094	2.62362	2.8	0.631199
subject 2	2Dselectedmuscle	191	-0.6	0	0.0862	1.403	0.726	1	0.0069621	57.8738	58.069	114.584	2.7992	0.142892	0.00639811	-0.00274498	1.99516	2.85937	1.1164	2.8	1.99572
subject 2	2Dselectedmuscle	192	-0.4243	-0.4243	0.1449	0.522	0.98	1	0.0242897	8.50428	7.87658	12.4968	2.05003	0.138216	0.0219602	-0.0103798	3.92725	4.58731	1.10384	2.05	3.9272
subject 2	2Dselectedmuscle	193	-0.4243	-0.4243	0.2437	1.465	0.547	1	0.0207974	7.64744	10.9279	26.0839	1.29998	0.132187	0.00276545	-0.0206127	0.887357	2.24071	1.11661	1.3	0.887372
subject 2	2Dselectedmuscle	194	-0.6	0	0.0862	3.646	1.844	1	0.0146023	53.5364	55.5606	0.153276	2.7992	0.0556101	-0.0119526	0.00838816	0.767746	7.17271	2.11041	2.8	0.767965
subject 2	2Dselectedmuscle	198	-0.4243	-0.4243	0.1449	2.335	0.037	1	0.0221149	168.292	148.534	153.028	2.05003	0.0786819	-0.0166235	-0.0145852	0.877956	4.9984	1.52798	2.05	0.877944
subject 2	2Dselectedmuscle	200	-0.6	0	0.1449	2.783	0.55	1	0.0350302	56.0711	56.6166	5.6098	2.0499	0.1172	-0.0268783	0.0224648	0.736581	16.4834	3.32944	2.05	0.736615
subject 2	2Dselectedmuscle	201	-0.4243	0.4243	0.0862	1.746	0.982	1	0.0169697	20.5189	20.7012	106.648	2.79932	0.0984523	0.0020028	0.0168511	1.60328	3.14093	5.28364	2.8	1.60367
subject 2	2Dselectedmuscle	203	0.4243	-0.4243	0.2437	0.537	0.779	1	0.0349653	14.175	14.9715	48.3899	1.29998	0.123875	-0.00354313	-0.0347853	2.42082	7.86113	1.21222	1.3	2.42086
subject 2	2Dselectedmuscle	206	0.4243	-0.4243	0.1449	2.823	0.675	1	0.0237949	33.9379	34.2544	145.885	2.05003	0.13289	-0.00945603	0.0218353	0.726187	11.4986	1.62276	2.05	0.726178
subject 2	2Dselectedmuscle	209	-0.4243	-0.4243	0.0862	3.892	1.472	1	0.0203337	0.858414	2.08348	0.669017	2.79932	0.132333	0.0200037	-0.00364845	0.719251	7.6123	6.92962	2.8	0.719424
subject 2	2Dselectedmuscle	210	-0.4243	0.4243	0.2437	0.714	0.89	1	0.0109596	18.6817	54.4193	8.72403	1.29998	0.140249	0.0107838	-0.00195515	1.8207	2.5921	1.30029	1.3	1.82073
subject 2	2Dselectedmuscle	215	0	-0.6	0.2437	1.144	0.642	1	0.0237123	13.1679	14.2275	165.593	1.29986	0.0900106	0.022633	-0.00707253	1.13624	9.80865	2.15754	1.3	1.13636
subject 2	2Dselectedmuscle	216	-0.6	0	0.2437	1.492	0.115	1	0.0133291	53.9342	53.9294	48.4495	1.29986	0.141402	-0.013175	-0.00202095	0.871217	2.73223	1.0522	1.3	0.871314
subject 2	2Dselectedmuscle	217	-0.4243	-0.4243	0.2437	1.71	0.439	1	0.0516059	13.6098	50.1575	4.73673	1.29998	0.0723883	-0.050562	-0.0103273	0.760221	3.58442	1.07816	1.3	0.760234
subject 2	2Dselectedmuscle	218	-0.6	0	0.0862	1.984	1.979	1	0.0173872	43.6797	45.1356	28.9915	2.7992	0.0779763	-0.00210715	-0.0172591	1.41089	3.09658	1.07293	2.8	1.41129
subject 2	2Dselectedmuscle	219	0.4243	0.4243	0.2437	2.764	0.499	1	0.0582079	171.664	167.889	26.7892	1.29998	0.108716	-0.051934	0.0262873	0.470325	2.35293	1.27247	1.3	0.470333
subject 2	2Dselectedmuscle	220	0	0.6	0.0862	3.859	0.316	1	0.0110768	169.17	170.675	26.2246	2.7992	0.175702	0.00397951	-0.0103373	0.72537	6.30338	51.6093	2.8	0.725577
subject 2	2Dselectedmuscle	221	-0.4243	0.4243	0.1449	0.478	1.177	1	0.0231367	17.1486	13.14	75.4599	2.05003	0.0978943	-0.00706836	0.0220305	4.28876	5.7959	3.24072	2.05	4.2887
subject 2	2Dselectedmuscle	222	-0.4243	-0.4243	0.1449	1.397	0.93	1	0.0246252	14.5209	14.5959	161.173	2.05003	0.129307	0.0143513	-0.0200111	1.46745	2.34583	1.57539	2.05	1.46743
subject 2	2Dselectedmuscle	223	0.4243	0.4243	0.1449	1.666	0.595	1	0.0124754	5.36708	5.68701	2.63639	2.05003	0.165681	0.0124722	-0.000282689	1.23051	2.25972	1.45365	2.05	1.23049
subject 2	2Dselectedmuscle	224	-0.6	0	0.1449	2.078	0.736	1	0.022601	64.8096	65.6278	106.284	2.0499	0.128341	-0.00308658	-0.0223892	0.98648	5.77516	1.17068	2.05	0.986526
subject 2	2Dselectedmuscle	225	-0.4243	0.4243	0.0862	1.178	1.078	1	0.0169416	26.259	26.9612	21.3416	2.79932	0.0935837	-0.00881592	0.0144671	2.37634	2.05921	1.11088	2.8	2.37691
subject 2	2Dselectedmuscle	226	0	-0.6	0.0862	3.7	1.452	1	0.0177421	51.9195	51.7718	55.5201	2.7992	0.0937257	-0.0104739	-0.0143206	0.756541	31.8159	2.91998	2.8	0.756757
subject 2	2Dselectedmuscle	227	0.4243	-0.4243	0.2437	0.269	0.794	1	0.0477084	26.1036	82.4186	30.3584	1.29998	0.104268	-0.00839442	-0.0469641	4.83263	2.53761	1.02129	1.3	4.83271
subject 2	2Dselectedmuscle	228	0.4243	0.4243	0.0862	2.327	0.308	1	0.0165935	8.18454	103.636	23.9678	2.79932	0.124978	-0.0163356	0.00291416	1.20298	2.56503	20.448	2.8	1.20327
subject 2	2Dselectedmuscle	229	0.6	0	0.2437	0.766	1.067	1	0.0564878	14.0195	15.8545	18.9775	1.29986	0.129861	0.0505915	0.025127	1.69694	2.34215	1.50635	1.3	1.69713
subject 2	2Dselectedmuscle	230	0.4243	-0.4243	0.1449	6.351	0.618	1	0.0249144	94.5962	36.799	122.694	2.05003	0.106403	-0.0159235	0.0191617	0.322788	16.6776	4.52737	2.05	0.322784
subject 2	2Dselectedmuscle	231	0	0.6	0.1449	2.816	0.032	1	0.0245388	23.0071	1.07697	32.5679	2.0499	0.15637	-0.0227186	-0.00927468	0.727949	2.40222	1.13756	2.05	0.727983
subject 2	2Dselectedmuscle	232	0.6	0	0.0862	4.608	0.535	1	0.0153167	12.3049	1.48793	43.666	2.7992	0.156856	0.00386935	0.0148199	0.607466	7.24994	2.11121	2.8	0.607639
subject 2	2Dselectedmuscle	233	-0.4243	-0.4243	0.0862	1.72	2.491	1	0.00752479	19.413	23.389	81.0453	2.79932	0.1151	0.00726672	-0.00195376	1.62751	4.285	1.5063	2.8	1.62791
subject 2	2Dselectedmuscle	234	-0.4243	0.4243	0.2437	0.41	1.265	1	0.0315338	16.7029	14.2537	15.8452	1.29998	0.105608	0.00656783	0.0308422	3.17068	13.3639	1.00486	1.3	3.17073
subject 2	2Dselectedmuscle	238	0	0.6	0.2437	2.613	0.098	1	0.0432108	127.1	124.583	138.738	1.29986	0.153675	0.0322868	0.0287182	0.497457	5.70048	33.5884	1.3	0.497512
subject 2	2Dselectedmuscle	239	0	-0.6	0.2437	2.517	0.538	1	0.0517657	15.9021	28.4903	27.113	1.29986	0.106579	-0.0440002	-0.0272703	0.516431	3.62941	1.13543	1.3	0.516488
subject 2	2Dselectedmuscle	240	-0.6	0	0.2437	1.639	1.227	1	0.0404393	85.8376	86.7108	33.6877	1.29986	0.152701	0.0402167	0.0042366	0.793079	4.50209	1.03337	1.3	0.793167
subject 2	2Dsynergy	1	-0.4243	-0.4243	0.2437	1.169	0.909	1	0.0566978	38.2716	40.8944	17.4909	1.29998	0.0800097	-0.0538616	0.0177079	1.11204	1.651	1.91197	1.3	1.11206
subject 2	2Dsynergy	3	0.4243	0.4243	0.2437	3.279	0.956	1	0.0514656	35.2489	40.6851	43.5632	1.29998	0.100075	-0.0477669	0.0191582	0.396456	10.42	1.39534	1.3	0.396462
subject 2	2Dsynergy	6	-0.4243	-0.4243	0.1449	3.69	0.58	1	0.0334324	11.5558	61.871	24.4935	2.05003	0.0997201	-0.00895391	-0.0322111	0.555563	7.42731	1.069	2.05	0.555556
subject 2	2Dsynergy	7	0.4243	0.4243	0.1449	1.516	1.15	1	0.00384875	40.3555	41.0945	118.99	2.05003	0.114243	0.00235591	0.00304345	1.35226	11.9968	1.10883	2.05	1.35224
subject 2	2Dsynergy	8	-0.6	0	0.1449	4.035	1.228	1	0.0301866	36.6531	37.1024	24.2513	2.0499	0.123313	0.00424051	-0.0298873	0.508031	4.51109	1.09336	2.05	0.508055
subject 2	2Dsynergy	10	0	-0.6	0.0862	4.603	0.098	1	0.017078	145.912	147.945	145.267	2.7992	0.0326851	-0.013984	-0.00980341	0.608126	70.9359	7.157	2.8	0.608299
subject 2	2Dsynergy	11	0.4243	-0.4243	0.2437	1.144	1.89	1	0.0491918	48.6313	43.7327	41.7816	1.29998	0.191367	0.0484495	-0.00851374	1.13634	3.72743	1.32884	1.3	1.13636
subject 2	2Dsynergy	12	0.4243	0.4243	0.0862	0.72	0.856	1	0.0130888	55.5544	55.4471	32.5994	2.79932	0.135828	0.0130884	0.000100794	3.88795	2.13823	1.35592	2.8	3.88889
subject 2	2Dsynergy	13	0.6	0	0.2437	2.547	0.401	1	0.0565866	10.9524	8.88825	153.453	1.29986	0.0985262	-0.0545935	0.0148862	0.510348	2.88152	1.10209	1.3	0.510404
subject 2	2Dsynergy	14	0.4243	-0.4243	0.1449	2.48	1.075	1	0.0177089	50.8555	51.285	45.5173	2.05003	0.144322	-0.0167474	0.00575589	0.826624	10.5518	1.0434	2.05	0.826613
subject 2	2Dsynergy	16	0.6	0	0.0862	1.027	0.196	1	0.0109236	82.9297	47.7147	65.4427	2.7992	0.142962	-0.00942672	-0.00551922	2.72561	1.69953	1.11186	2.8	2.72639
subject 2	2Dsynergy	17	-0.4243	-0.4243	0.0862	3.051	1.89	1	0.00505672	151.233	147.376	174.542	2.79932	0.139677	-0.00242855	-0.00443537	0.917511	5.85221	1.60775	2.8	0.917732
subject 2	2Dsynergy	19	0.4243	-0.4243	0.0862	3.817	1.655	1	0.0166573	54.9983	54.8551	7.95821	2.79932	0.122134	0.0118517	-0.0117048	0.733384	6.42053	1.19629	2.8	0.73356
subject 2	2Dsynergy	21	0	-0.6	0.1449	4.38	0.235	1	0.0289051	168.829	175.696	175.651	2.0499	0.185604	-0.000227692	0.0289042	0.468015	11.7437	14.2207	2.05	0.468037
subject 2	2Dsynergy	23	0	-0.6	0.2437	4.079	0.481	1	0.0483747	16.3996	42.4067	2.59154	1.29986	0.542058	0.0345398	-0.0338691	0.31867	8.05044	1.92878	1.3	0.318706
subject 2	2Dsynergy	27	-0.4243	-0.4243	0.0862	5.917	0.554	1	0.0155999	11.3349	12.0821	168.037	2.79932	0.156976	0.0116125	0.0104167	0.473099	6.02502	2.48435	2.8	0.473213
subject 2	2Dsynergy	28	0.4243	0.4243	0.2437	0.727	0.803	1	0.0551034	26.1672	53.8918	83.4071	1.29998	0.152341	-0.00184192	-0.0550727	1.78814	3.52261	1.52012	1.3	1.78817
subject 2	2Dsynergy	30	0.4243	-0.4243	0.1449	3.004	0.815	1	0.0259839	52.019	52.8768	116.946	2.05003	0.128989	-0.0225994	0.0128229	0.682432	5.14786	1.3851	2.05	0.682423
subject 2	2Dsynergy	32	0.4243	-0.4243	0.0862	5.981	0.69	1	0.0147748	52.4321	52.5145	130.801	2.79932	0.19112	0.00700468	0.0130088	0.468036	18.8291	4.87706	2.8	0.468149
subject 2	2Dsynergy	33	0	-0.6	0.2437	4.971	0.946	1	0.0562575	88.2773	88.4832	94.1564	1.29986	0.205361	0.0360487	0.0431903	0.261488	24.6959	14.4637	1.3	0.261517
subject 2	2Dsynergy	38	-0.4243	-0.4243	0.1449	1.295	0.55	1	0.028666	19.8138	23.3313	83.0591	2.05003	0.0900357	-0.0248876	-0.0142249	1.58303	2.26078	1.04354	2.05	1.58301
subject 2	2Dsynergy	39	-0.4243	-0.4243	0.2437	0.244	0.504	1	0.0309787	6.26338	6.77882	148.759	1.29998	0.107058	-0.0308144	-0.0031861	5.32778	6.16179	3.5761	1.3	5.32787
subject 2	2Dsynergy	40	-0.6	0	0.2437	1.213	0.952	1	0.0531823	23.6193	25.5246	154.772	1.29986	0.122486	-0.0145975	-0.0511397	1.0716	2.29415	1.08242	1.3	1.07172
subject 2	2Dsynergy	43	0.6	0	0.0862	2.143	0.06	1	0.0121911	119.738	120.272	133.07	2.7992	0.165462	-0.0109938	-0.00526856	1.30621	5.16547	1.17659	2.8	1.30658
subject 2	2Dsynergy	44	0.6	0	0.1449	5.197	1.448	1	0.0255788	48.9721	52.9137	98.5975	2.0499	0.18626	-0.0254834	-0.00220738	0.39444	8.08698	9.6409	2.05	0.394458
subject 2	2Dsynergy	45	0.4243	-0.4243	0.2437	0.893	0.618	1	0.0512793	40.5431	41.074	39.8804	1.29998	0.0932455	-0.0360398	-0.0364788	1.45574	1.74194	1.37103	1.3	1.45577
subject 2	2Dsynergy	46	0	-0.6	0.1449	3.08	1.13	1	0.0169297	84.2846	90.1031	52.0263	2.0499	0.154651	-0.0162689	0.00468348	0.665554	20.2156	7.00629	2.05	0.665584
subject 2	2Dsynergy	47	0.4243	0.4243	0.1449	0.982	0.619	1	0.0104512	54.5524	149.478	27.7175	2.05003	0.120406	-0.000859979	0.0104158	2.0876	6.564	1.09859	2.05	2.08758
subject 2	2Dsynergy	48	0.4243	0.4243	0.0862	0.874	0.994	1	0.00772879	52.7909	57.7309	29.9357	2.79932	0.114944	-0.00373357	0.00676718	3.20289	2.5694	1.1587	2.8	3.20366
subject 2	2Dsynergy	50	0.6	0	0.1449	3.397	0.737	1	0.0196269	10.9541	148.396	40.1218	2.0499	0.143249	0.00564535	0.0187975	0.603446	9.28186	1.38413	2.05	0.603474
subject 2	2Dsynergy	51	0.4243	-0.4243	0.2437	6.197	1.099	1	0.0400604	42.1832	43.6777	133.365	1.29998	0.0871671	-0.0385019	-0.0110652	0.209775	21.6029	2.39163	1.3	0.209779
subject 2	2Dsynergy	55	-0.4243	-0.4243	0.0862	2.18	0.683	1	0.0176917	13.4958	13.298	8.85209	2.79932	0.112166	-0.015772	-0.00801495	1.28409	7.79504	3.41133	2.8	1.2844
subject 2	2Dsynergy	56	-0.4243	-0.4243	0.2437	1.08	0.393	1	0.0485953	7.8476	7.74874	13.7984	1.29998	0.0989975	-0.0479471	-0.00791101	1.20368	6.76578	1.03758	1.3	1.2037
subject 2	2Dsynergy	57	0.4243	-0.4243	0.1449	1.86	0.049	1	0.0251993	109.786	128.19	22.821	2.05003	0.0724016	-0.0242566	-0.00682815	1.10217	6.60398	1.25689	2.05	1.10215
subject 2	2Dsynergy	58	-0.4243	-0.4243	0.1449	2.553	0.109	1	0.0333641	112.595	112.432	76.1226	2.05003	0.102991	-0.0301823	0.0142196	0.802987	3.17128	1.26462	2.05	0.802977
subject 2	2Dsynergy	59	0.4243	-0.4243	0.0862	4.001	0.69	1	0.0159021	52.5511	53.4954	109.251	2.79932	0.135215	-0.0136939	0.00808406	0.699656	11.0394	1.95939	2.8	0.699825
subject 2	2Dsynergy	63	0	-0.6	0.1449	3.796	0.764	1	0.0181352	67.8321	70.3207	35.5199	2.0499	0.180161	0.0180489	0.00176686	0.540017	7.37443	3.60637	2.05	0.540042
subject 2	2Dsynergy	65	0.6	0	0.2437	0.856	0.59	1	0.0571069	17.2057	17.3133	3.38562	1.29986	0.109567	-0.0488633	0.0295563	1.51852	1.62408	1.01062	1.3	1.51869
subject 2	2Dsynergy	66	0.4243	0.4243	0.1449	1.026	0.558	1	0.0285652	42.1848	48.7204	40.0849	2.05003	0.113518	-0.0234251	0.0163474	1.99808	2.6579	1.21395	2.05	1.99805
subject 2	2Dsynergy	67	0	-0.6	0.2437	1.714	1.51	1	0.0367118	80.7467	97.634	89.7967	1.29986	0.128975	-0.0168026	-0.032641	0.758376	11.0835	1.23328	1.3	0.75846
subject 2	2Dsynergy	70	0.4243	0.4243	0.2437	0.35	0.554	1	0.0543051	29.6154	31.4202	19.5232	1.29998	0.123154	-0.0103829	-0.0533032	3.71422	6.82401	2.55786	1.3	3.71429
subject 2	2Dsynergy	71	0	-0.6	0.0862	3	0.965	1	0.0127959	93.3514	93.7473	69.079	2.7992	0.170853	0.00593431	0.0113366	0.933068	4.91114	2.73443	2.8	0.933333
subject 2	2Dsynergy	73	0	-0.6	0.1449	3.006	1.859	1	0.0132918	84.1115	85.6258	73.8496	2.0499	0.165134	-0.00422451	0.0126026	0.681938	7.20369	1.55918	2.05	0.681969
subject 2	2Dsynergy	74	0.4243	0.4243	0.2437	0.928	0.765	1	0.0556019	14.6814	17.4249	14.7131	1.29998	0.0865147	-0.0552998	0.0057881	1.40084	1.94876	1.1447	1.3	1.40086
subject 2	2Dsynergy	75	-0.4243	-0.4243	0.2437	1.008	0.513	1	0.0392985	13.971	13.8772	20.3047	1.29998	0.117457	-0.0276011	0.027974	1.28966	3.5684	1.03387	1.3	1.28968
subject 2	2Dsynergy	77	0.4243	-0.4243	0.0862	3.885	1.295	1	0.0130344	101.327	69.9051	125.696	2.79932	0.143476	-0.00269954	-0.0127518	0.720547	6.71686	1.38487	2.8	0.720721
subject 2	2Dsynergy	80	0	-0.6	0.2437	5.874	0.143	1	0.0393053	55.104	76.6581	88.3535	1.29986	0.192884	0.0306769	-0.0245731	0.22129	22.4827	4.08614	1.3	0.221314
subject 2	2Dsynergy	85	0.4243	0.4243	0.1449	1.055	0.943	1	0.024615	14.3866	15.3458	63.7395	2.05003	0.106231	-0.0108699	0.0220849	1.94315	2.28822	1.08076	2.05	1.94313
subject 2	2Dsynergy	86	-0.6	0	0.2437	1.428	1.231	1	0.0585022	100.52	125.966	88.4473	1.29986	0.0338248	-0.0492606	-0.0315579	0.910263	7.44185	2.35866	1.3	0.910364
subject 2	2Dsynergy	87	0.4243	-0.4243	0.2437	4.275	1.479	1	0.0305277	113.431	112.662	25.647	1.29998	0.183113	-0.0098119	0.028908	0.304089	8.07823	1.48281	1.3	0.304094
subject 2	2Dsynergy	88	0.4243	-0.4243	0.1449	3.201	0.769	1	0.0241721	107.296	11.0477	59.3676	2.05003	0.117018	-0.020694	0.0124918	0.640433	9.73752	1.08686	2.05	0.640425
subject 2	2Dsynergy	90	0.6	0	0.2437	1.789	1.11	1	0.0264869	7.20934	5.59195	40.4033	1.29986	0.137704	-0.0113412	0.023936	0.726583	3.8338	1.06788	1.3	0.726663
subject 2	2Dsynergy	91	0.6	0	0.1449	1.477	0.952	1	0.0295519	57.1712	24.1174	4.65605	2.0499	0.133634	-0.0276164	0.010519	1.38788	2.62439	1.07833	2.05	1.38795
subject 2	2Dsynergy	92	0.4243	0.4243	0.0862	1.71	0.68	1	0.0154427	24.1965	25.1559	9.36677	2.79932	0.137447	0.00621276	0.0141378	1.63703	5.10374	1.09633	2.8	1.63743
subject 2	2Dsynergy	96	-0.4243	-0.4243	0.1449	7.182	0.088	1	0.032197	11.1437	12.1114	133.194	2.05003	0.385478	0.028842	-0.0143104	0.28544	19.059	3.41623	2.05	0.285436
subject 2	2Dsynergy	100	0	-0.6	0.2437	2.227	0.627	1	0.0578453	87.3513	75.9435	37.2271	1.29986	0.138964	-0.0344921	0.0464368	0.58368	7.13611	4.99507	1.3	0.583745
subject 2	2Dsynergy	101	0.4243	-0.4243	0.1449	2.822	1.27	1	0.028615	49.6535	51.4449	46.5668	2.05003	0.192004	0.0169762	0.0230353	0.726445	10.1979	1.63627	2.05	0.726435
subject 2	2Dsynergy	102	-0.4243	-0.4243	0.0862	4.548	0.472	1	0.0202738	14.5568	15.0122	39.0223	2.79932	0.16225	-0.0177551	0.00978701	0.615507	15.031	1.705	2.8	0.615655
subject 2	2Dsynergy	103	0	-0.6	0.1449	2.931	1.045	1	0.0278002	64.7434	65.0184	89.7042	2.0499	0.177481	0.013228	0.0244514	0.699388	12.4114	1.18645	2.05	0.69942
subject 2	2Dsynergy	106	0.4243	-0.4243	0.2437	3.464	0.846	1	0.0483648	5.16259	99.3154	50.0356	1.29998	0.171102	-0.00248247	0.048301	0.375282	3.98821	2.40545	1.3	0.375289
subject 2	2Dsynergy	107	0.4243	0.4243	0.1449	2.751	0.386	1	0.0198944	64.2817	102.96	81.4803	2.05003	0.115876	-0.0187948	0.00652254	0.745193	6.7682	1.49117	2.05	0.745184
subject 2	2Dsynergy	108	0.4243	0.4243	0.2437	0.585	0.43	1	0.0555416	64.6346	68.6124	33.6153	1.29998	0.0924159	-0.0493115	0.0255586	2.22219	1.43119	1.05542	1.3	2.22222
subject 2	2Dsynergy	110	-0.4243	-0.4243	0.1449	3.965	1.071	1	0.0297963	57.18	55.5685	50.9995	2.05003	0.116762	-0.0128402	0.0268877	0.517031	12.1452	3.04432	2.05	0.517024
subject 2	2Dsynergy	111	0.6	0	0.0862	3.382	0.923	1	0.0182947	135.84	137.993	61.3955	2.7992	0.155101	-0.0079662	0.0164693	0.827677	11.8063	1.64768	2.8	0.827912
subject 2	2Dsynergy	113	-0.4243	-0.4243	0.2437	1.277	0.949	1	0.0551268	44.5685	45.9459	37.2087	1.29998	0.095939	-0.0404944	0.0374055	1.01799	2.03835	1.13606	1.3	1.01801
subject 2	2Dsynergy	114	0.4243	0.4243	0.0862	2.148	0.509	1	0.0200036	27.5151	28.542	30.1908	2.79932	0.118006	-0.0184763	0.00766624	1.30322	6.19829	3.10392	2.8	1.30354
subject 2	2Dsynergy	115	0.6	0	0.1449	4.342	0.065	1	0.0266953	170.15	175.795	169.509	2.0499	0.105935	-0.025757	0.00701533	0.472111	7.80997	2.95362	2.05	0.472133
subject 2	2Dsynergy	117	0.4243	-0.4243	0.0862	3.987	0.868	1	0.0142197	47.4535	47.5275	70.0746	2.79932	0.140056	-0.0123263	-0.0070896	0.702113	6.00925	1.72282	2.8	0.702282
subject 2	2Dsynergy	120	0.6	0	0.2437	0.643	0.713	1	0.0517407	13.3302	13.4578	173.576	1.29986	0.109559	-0.0446047	0.0262208	2.02155	2.38296	1.00443	1.3	2.02177
subject 2	2Dsynergy	122	0.4243	0.4243	0.1449	1.978	0.276	1	0.0317517	179.506	179.721	1.94675	2.05003	0.142832	-0.0201612	0.0245296	1.03641	15.2091	1.2466	2.05	1.0364
subject 2	2Dsynergy	123	0	-0.6	0.2437	2.229	1.057	1	0.0417107	80.4237	82.8675	42.1211	1.29986	0.157736	-0.0202789	0.0364493	0.583157	6.89497	1.14228	1.3	0.583221
subject 2	2Dsynergy	125	0.6	0	0.2437	1.911	0.68	1	0.0543355	16.797	16.8084	148.86	1.29986	0.0908983	-0.053103	0.011507	0.680197	4.0194	1.27037	1.3	0.680272
subject 2	2Dsynergy	127	-0.4243	-0.4243	0.0862	5.198	0.807	1	0.0126862	25.4471	26.9599	66.6567	2.79932	0.143806	-0.00413715	0.0119927	0.538539	15.9109	2.01542	2.8	0.538669
subject 2	2Dsynergy	128	0	-0.6	0.0862	5.18	1.08	1	0.0075361	79.2896	83.1907	85.3806	2.7992	0.175026	-0.00382673	0.00649222	0.540387	12.2172	28.8798	2.8	0.540541
subject 2	2Dsynergy	129	-0.4243	-0.4243	0.2437	1.774	0.229	1	0.0526902	33.9339	33.8671	44.7312	1.29998	0.154549	-0.0144373	0.0506736	0.732795	2.87238	4.04279	1.3	0.732807
subject 2	2Dsynergy	131	0.4243	0.4243	0.2437	0.201	1.009	1	0.0314148	23.5903	25.1148	101.741	1.29998	0.0908902	-0.0163746	0.0268097	6.46755	5.43093	1.39138	1.3	6.46766
subject 2	2Dsynergy	132	0	0.6	0.0862	2.801	0.613	1	0.015298	8.6752	11.652	107.582	2.7992	0.13271	-0.000362454	0.0152937	0.999358	2.88102	1.03191	2.8	0.999643
subject 2	2Dsynergy	133	0	0.6	0.2437	3.835	0.541	1	0.0238367	140.002	139.571	134.972	1.29986	0.161401	0.00611943	0.0230378	0.338946	25.9552	1.20136	1.3	0.338983
subject 2	2Dsynergy	134	0.4243	-0.4243	0.1449	3.649	0.872	1	0.0285752	56.2025	56.1473	92.7559	2.05003	0.131978	-0.0266242	0.0103776	0.561805	3.16943	1.32725	2.05	0.561798
subject 2	2Dsynergy	135	-0.6	0	0.2437	4.797	2.101	1	0.0580059	177.341	176.424	166.261	1.29986	0.184641	0.0175394	-0.0552906	0.270973	7.31907	9.41844	1.3	0.271003
subject 2	2Dsynergy	138	0	0.6	0.1449	2.193	1.064	1	0.0303701	132.776	154.822	34.7259	2.0499	0.128946	0.0303297	0.00156477	0.934749	7.24062	1.03302	2.05	0.934793
subject 2	2Dsynergy	139	-0.4243	-0.4243	0.1449	2.472	0.256	1	0.0340076	141.917	139.62	110.817	2.05003	0.158931	-0.0100632	0.0324846	0.829299	7.10422	1.39572	2.05	0.829288
subject 2	2Dsynergy	140	0.6	0	0.1449	0.631	0.526	1	0.0248679	8.86545	7.88443	10.7116	2.0499	0.143818	-0.00761898	0.023672	3.24866	1.48078	1.14748	2.05	3.24881
subject 2	2Dsynergy	141	0.4243	0.4243	0.0862	2.635	1.15	1	0.0160151	24.4512	1.43305	41.4312	2.79932	0.11423	-0.0130912	0.00922521	1.06236	5.08393	1.21821	2.8	1.06262
subject 2	2Dsynergy	142	0.4243	-0.4243	0.0862	6.062	1.107	1	0.0179642	50.0929	53.2087	41.0193	2.79932	0.159424	-0.0179622	0.000266802	0.461782	21.1321	3.62568	2.8	0.461894
subject 2	2Dsynergy	144	0.4243	-0.4243	0.2437	3.107	0.973	1	0.035557	46.0688	47.4008	114.016	1.29998	0.186647	-0.00174301	0.0355142	0.418403	10.1665	5.99091	1.3	0.41841
subject 2	2Dsynergy	145	0	-0.6	0.1449	2.872	0.739	1	0.0278328	72.6238	75.0384	14.3108	2.0499	0.197645	0.0278296	0.000420251	0.713755	10.394	1.12675	2.05	0.713788
subject 2	2Dsynergy	147	0.4243	0.4243	0.2437	0.285	0.533	1	0.0482309	26.6535	28.5888	87.3935	1.29998	0.100065	-0.0341366	0.0340723	4.56133	2.00296	1.01283	1.3	4.5614
subject 2	2Dsynergy	148	0.4243	-0.4243	0.2437	2.859	0.875	1	0.0285985	100.271	118.143	51.5826	1.29998	0.194575	0.0170478	0.0229618	0.454697	7.02098	2.46004	1.3	0.454704
subject 2	2Dsynergy	150	0.4243	-0.4243	0.0862	3.595	1.252	1	0.00927744	50.7511	147.401	54.0911	2.79932	0.160057	-0.00927031	0.000363475	0.778672	12.0503	1.77025	2.8	0.77886
subject 2	2Dsynergy	151	0.4243	0.4243	0.0862	2.13	1.245	1	0.0111381	13.5312	15.4089	44.6829	2.79932	0.120813	-0.00242458	0.010871	1.31424	3.57204	1.17482	2.8	1.31455
subject 2	2Dsynergy	154	0	-0.6	0.0862	3.422	1.411	1	0.0176904	72.8646	78.3583	61.0182	2.7992	0.158258	-0.0114037	0.0135243	0.818002	5.28377	1.33934	2.8	0.818235
subject 2	2Dsynergy	157	0.4243	-0.4243	0.1449	5.253	0.183	1	0.0281031	47.7892	47.3999	134.342	2.05003	0.200029	0.0222246	0.0172003	0.390258	12.8132	6.61129	2.05	0.390253
subject 2	2Dsynergy	158	-0.4243	-0.4243	0.1449	3.048	0.855	1	0.0095062	46.2463	47.7025	37.8676	2.05003	0.142109	0.00801443	0.00511241	0.672581	5.29628	1.75773	2.05	0.672572
subject 2	2Dsynergy	159	0.6	0	0.2437	4.169	0.771	1	0.0483792	11.3227	11.0463	10.4932	1.29986	0.0932377	-0.045794	0.0156032	0.311791	93.7588	1.68196	1.3	0.311825
subject 2	2Dsynergy	160	-0.4243	-0.4243	0.2437	1.816	0.047	1	0.0489636	138.028	140.169	124.971	1.29998	0.0695193	-0.0452235	0.0187688	0.715847	6.55671	2.08251	1.3	0.715859
subject 2	2Dsynergy	161	0	-0.6	0.2437	1.978	0.903	1	0.04936	58.202	58.936	84.8784	1.29986	0.140228	-0.0221642	-0.0441039	0.657157	6.14936	1.11579	1.3	0.65723
subject 2	2Dsynergy	162	-0.4243	0.4243	0.1449	0.982	1.836	1	0.0136818	86.4742	84.5385	63.5956	2.05003	0.09691	-0.00872115	0.0105419	2.0876	6.94318	1.16782	2.05	2.08758
subject 2	2Dsynergy	165	0.6	0	0.1449	5.538	0.788	1	0.0278739	5.0512	5.19406	116.215	2.0499	0.123089	-0.0177901	0.0214585	0.370153	35.0416	3.17815	2.05	0.37017
subject 2	2Dsynergy	166	0	0.6	0.2437	1.192	1.975	1	0.0477227	47.795	8.96966	11.4591	1.29986	0.0684476	-0.0248154	0.0407633	1.09048	3.30192	1.08369	1.3	1.0906
subject 2	2Dsynergy	167	0.6	0	0.0862	1.007	0.653	1	0.0165732	0.222592	3.11906	63.6564	2.7992	0.103145	-0.00892001	-0.0139679	2.77974	2.58486	1.06087	2.8	2.78054
subject 2	2Dsynergy	168	0.4243	0.4243	0.1449	0.912	0.836	1	0.0197121	14.4499	29.1574	114.236	2.05003	0.124534	0.00690209	0.0184643	2.24784	2.23423	1.02977	2.05	2.24781
subject 2	2Dsynergy	169	-0.4243	-0.4243	0.2437	0.898	0.87	1	0.0530714	24.7128	31.0978	22.9068	1.29998	0.121508	-0.020756	0.0488443	1.44764	8.13053	2.8877	1.3	1.44766
subject 2	2Dsynergy	170	-0.4243	-0.4243	0.0862	3.125	0.831	1	0.0168945	29.1777	29.1119	108.82	2.79932	0.12748	-0.0164975	0.0036413	0.895784	4.29282	1.39443	2.8	0.896
subject 2	2Dsynergy	173	0.4243	0.4243	0.0862	1.574	1.048	1	0.0187671	21.6708	22.6649	28.5126	2.79932	0.0918287	-0.0118996	0.0145122	1.77848	9.29104	1.20099	2.8	1.77891
subject 2	2Dsynergy	175	0.6	0	0.1449	6.444	0.108	1	0.0303234	165.927	171.571	118.058	2.0499	0.549511	0.0127693	-0.0275037	0.318111	27.1958	2.30815	2.05	0.318125
subject 2	2Dsynergy	176	-0.6	0	0.2437	0.387	0.667	1	0.0535387	23.655	23.5152	151.811	1.29986	0.0938225	-0.0364248	-0.039238	3.3588	6.31719	2.49945	1.3	3.35917
subject 2	2Dsynergy	177	0.6	0	0.2437	2.071	0.525	1	0.0575444	15.2532	9.9497	136.387	1.29986	0.106723	-0.0534911	0.0212147	0.627647	4.70745	1.17859	1.3	0.627716
subject 2	2Dsynergy	178	0.4243	-0.4243	0.0862	4.017	0.638	1	0.0112274	54.1369	56.3622	100.592	2.79932	0.170107	-0.00818316	0.00768706	0.69687	6.85275	7.66859	2.8	0.697038
subject 2	2Dsynergy	179	0.4243	-0.4243	0.2437	1.851	0.767	1	0.0422504	124.979	126.453	79.6459	1.29998	0.141475	-0.0420565	0.00404292	0.702311	19.8423	1.21516	1.3	0.702323
subject 2	2Dsynergy	182	0	0.6	0.2437	7.23	0.019	1	0.0149994	3.71219	71.2526	168.129	1.29986	0.270149	0.0044102	-0.0143364	0.179786	30.0032	7.14402	1.3	0.179806
subject 2	2Dsynergy	184	0.4243	0.4243	0.2437	1.616	0.185	1	0.00379513	18.4671	18.666	5.36742	1.29998	0.178673	0.00133016	-0.00355439	0.804442	1.94257	1.11407	1.3	0.804455
subject 2	2Dsynergy	185	0.4243	-0.4243	0.1449	4.282	0.783	1	0.0248007	2.6108	44.991	44.9979	2.05003	0.161721	-0.00197048	0.0247223	0.478755	17.2834	1.49871	2.05	0.478748
subject 2	2Dsynergy	186	0	-0.6	0.2437	2.657	0.921	1	0.0550982	52.1149	86.4579	43.8033	1.29986	0.0965201	-0.0475707	-0.0278	0.48922	4.26791	1.05656	1.3	0.489274
subject 2	2Dsynergy	187	0.4243	0.4243	0.1449	1.185	0.667	1	0.0252033	17.6752	13.3802	111.304	2.05003	0.120504	-0.0174794	0.018157	1.72998	2.0461	1.20075	2.05	1.72996
subject 2	2Dsynergy	190	0.6	0	0.0862	3.023	0.507	1	0.0183765	129.659	109.122	154.95	2.7992	0.123384	-0.0171472	0.00660816	0.925968	3.35364	1.19551	2.8	0.926232
subject 2	2Dsynergy	191	0	-0.6	0.0862	3.175	1.226	1	0.018886	53.1294	49.0583	10.9635	2.7992	0.114083	-0.0164691	-0.00924394	0.881639	9.76085	1.63787	2.8	0.88189
subject 2	2Dsynergy	192	0	-0.6	0.1449	3.74	0.634	1	0.0340518	55.6218	56.8126	121.808	2.0499	0.12736	-0.0242833	-0.0238715	0.548103	15.357	2.08341	2.05	0.548128
subject 2	2Dsynergy	193	-0.4243	-0.4243	0.2437	1.433	1.246	1	0.0483654	23.8948	32.2089	21.6109	1.29998	0.101344	-0.0309394	0.0371748	0.907173	1.77221	1.30424	1.3	0.907188
subject 2	2Dsynergy	199	0	0.6	0.1449	3.004	0.089	1	0.0205268	171.105	169.973	90.7061	2.0499	0.177065	0.0127466	-0.0160895	0.682392	29.4442	1.00845	2.05	0.682423
subject 2	2Dsynergy	200	-0.6	0	0.2437	2.928	0.466	1	0.029962	19.1494	49.5592	28.4552	1.29986	0.135767	0.000471407	-0.0299583	0.44394	8.81616	1.24845	1.3	0.443989
subject 2	2Dsynergy	201	0.4243	-0.4243	0.2437	2.467	1.515	1	0.03804	33.564	44.0876	37.5345	1.29998	0.101027	-0.0355826	-0.0134505	0.526947	4.80957	1.02331	1.3	0.526956
subject 2	2Dsynergy	202	0.4243	-0.4243	0.1449	2.532	1.258	1	0.0215503	44.0392	44.7143	42.8866	2.05003	0.08833	-0.0117289	-0.018079	0.809647	13.8766	1.07052	2.05	0.809637
subject 2	2Dsynergy	203	0.4243	0.4243	0.0862	1.379	0.737	1	0.00804718	53.5618	53.7684	21.8579	2.79932	0.14996	0.00605766	0.00529735	2.02997	5.60291	1.23478	2.8	2.03046
subject 2	2Dsynergy	207	-0.4243	-0.4243	0.1449	1.589	1.211	1	0.0300974	47.5442	48.734	113.907	2.05003	0.0895715	-0.0189375	-0.0233928	1.29014	2.39445	1.33259	2.05	1.29012
subject 2	2Dsynergy	208	-0.4243	0.4243	0.2437	1.819	0.569	1	0.0521239	129.362	134.449	160.161	1.29998	0.0929538	-0.0477257	0.0209562	0.714667	3.40487	1.08812	1.3	0.714678
subject 2	2Dsynergy	209	0	-0.6	0.1449	2.948	0.861	1	0.0214509	87.4672	87.9458	65.3199	2.0499	0.131279	-0.0210895	0.00392103	0.695354	5.61675	1.05596	2.05	0.695387
subject 2	2Dsynergy	210	-0.6	0	0.1449	4.797	1.706	1	0.0190502	85.8646	86.8896	87.9187	2.0499	0.138518	-0.00329307	0.0187634	0.427331	5.92946	1.27467	2.05	0.42735
subject 2	2Dsynergy	211	0	-0.6	0.2437	2.689	0.011	1	0.0513643	2.10697	3.22737	38.4126	1.29986	0.210047	0.0510167	0.00596482	0.483398	4.96058	2.29035	1.3	0.483451
subject 2	2Dsynergy	213	0	-0.6	0.0862	4.085	1.349	1	0.0174554	93.326	92.954	78.4589	2.7992	0.175394	-0.0110098	0.0135452	0.685239	5.19978	2.27898	2.8	0.685435
subject 2	2Dsynergy	215	0.6	0	0.1449	2.955	1.611	1	0.0332138	111.323	53.4617	66.1026	2.0499	0.145315	-0.0302275	0.0137643	0.693707	8.55355	1.60374	2.05	0.693739
subject 2	2Dsynergy	216	0.4243	0.4243	0.1449	0.911	1.01	1	0.0334427	23.184	26.7577	0.285848	2.05003	0.0798551	-0.0320957	0.00939588	2.2503	2.54908	1.06108	2.05	2.25027
subject 2	2Dsynergy	217	0	0.6	0.0862	3.701	2.284	1	0.0161105	43.7733	120.418	128.906	2.7992	0.0922488	0.01611	0.000117647	0.756337	4.42551	2.7285	2.8	0.756552
subject 2	2Dsynergy	219	0.4243	0.4243	0.0862	2.503	0.445	1	0.0157927	64.5295	63.3755	30.4127	2.79932	0.132632	-0.0089436	0.0130162	1.11839	8.33861	1.16791	2.8	1.11866
subject 2	2Dsynergy	220	0	-0.6	0.0862	3.064	1.484	1	0.0130106	80.3498	81.826	49.6297	2.7992	0.129933	0.00976923	-0.0085929	0.913578	5.53427	1.12196	2.8	0.913838
subject 2	2Dsynergy	221	0	-0.6	0.1449	0.464	0.885	1	0.0176809	68.0961	80.0752	79.5036	2.0499	0.164631	0.014192	0.0105452	4.4179	8.78994	3.36123	2.05	4.4181
subject 2	2Dsynergy	224	0	-0.6	0.2437	2.028	0.005	1	0.055401	154.739	152.648	143.785	1.29986	0.0865248	-0.0186509	-0.0521672	0.640955	4.24185	1.11019	1.3	0.641026
subject 2	2Dsynergy	225	-0.4243	0.4243	0.2437	2.618	0.32	1	0.0434937	135.282	138.059	112.214	1.29998	0.142845	0.0119109	-0.041831	0.496554	3.29482	1.05306	1.3	0.496562
subject 2	2Dsynergy	226	-0.4243	-0.4243	0.1449	4.001	0.68	1	0.0263981	44.0612	43.5386	145.892	2.05003	0.143889	-0.00100673	0.0263789	0.512379	9.28039	2.66792	2.05	0.512372
subject 2	2Dsynergy	229	0.6	0	0.1449	2.038	0.935	1	0.0293852	7.16025	8.21053	2.43178	2.0499	0.113099	-0.0293102	0.00209906	1.00584	3.43832	1.52838	2.05	1.00589
subject 2	2Dsynergy	231	-0.4243	0.4243	0.0862	1.381	1	1	0.0187417	51.5049	70.2085	47.7953	2.79932	0.0907933	-0.0181341	0.00473357	2.02703	3.63384	1.0678	2.8	2.02752
subject 2	2Dsynergy	232	0.4243	0.4243	0.1449	1.466	0.842	1	0.0300507	50.0265	55.5174	55.4127	2.05003	0.120404	-0.0144139	0.0263683	1.39838	2.44175	1.08782	2.05	1.39836
subject 2	2Dsynergy	233	0.6	0	0.0862	5.652	0.714	1	0.0178023	11.2031	11.1042	167.169	2.7992	0.145585	-0.013933	0.0110811	0.495259	11.9749	3.64191	2.8	0.4954
subject 2	2Dsynergy	234	0.4243	-0.4243	0.2437	2.105	0.909	1	0.0543782	31.9348	100.897	40.8357	1.29998	0.213114	0.0426528	-0.0337302	0.617567	6.7739	1.21902	1.3	0.617577
subject 2	2Dsynergy	236	-0.4243	-0.4243	0.2437	6.292	0.194	1	0.0324418	38.8559	37.8876	135.324	1.29998	0.158412	-0.0315199	-0.00767919	0.206608	23.3786	3.08753	1.3	0.206612
subject 2	2Dsynergy	237	-0.6	0	0.1449	0.61	1.178	1	0.0148624	14.3096	73.6926	35.1454	2.0499	0.147783	-0.0118259	-0.00900215	3.3605	3.84049	1.15999	2.05	3.36066
subject 2	2Dsynergy	238	0.4243	-0.4243	0.1449	3.727	1.783	1	0.0267683	46.2283	47.0785	129.64	2.05003	0.137128	-0.00522246	0.0262539	0.550048	65.9097	2.90235	2.05	0.55004
subject 2	2Dsynergy	240	0	0.6	0.2437	0.42	1.66	1	0.0496066	59.6332	44.8047	7.50618	1.29986	0.0896209	-0.0180291	0.0462143	3.0949	49.99	1.18114	1.3	3.09524
subject 3	2Dallmuscle	1	-0.4243	-0.4243	0.2437	5.325	0.068	1	0.0382623	149.228	152.57	15.6182	1.29998	1.05364	-0.0214166	0.031707	0.244127	29.3329	7.22599	1.3	0.244131
subject 3	2Dallmuscle	6	-0.4243	-0.4243	0.1449	2.003	0.018	1	0.0180356	163.205	163.873	70.3483	2.05003	0.093505	-0.00317999	-0.017753	1.02348	98.06	2.59487	2.05	1.02346
subject 3	2Dallmuscle	8	-0.6	0	0.1449	0.501	0.305	1	0.0325289	27.7957	28.6463	21.863	2.0499	0.345777	-0.0146819	-0.0290271	4.09163	1.6032	1.00251	2.05	4.09182
subject 3	2Dallmuscle	24	-0.6	0	0.2437	3.361	0.38	1	0.0254938	55.0587	87.8492	27.6145	1.29986	0.0478155	-0.020535	-0.015108	0.386747	344.145	1.76686	1.3	0.38679
subject 3	2Dallmuscle	33	0	-0.6	0.2437	5.678	0.019	1	0.0395055	19.096	1.08681	17.866	1.29986	1.85417	0.0206883	0.0336552	0.228929	78.6604	6.38637	1.3	0.228954
subject 3	2Dallmuscle	56	-0.4243	-0.4243	0.2437	4.852	0.078	1	0.045616	167.378	166.21	37.7925	1.29998	0.268808	-0.0211711	0.0404055	0.267926	566.002	5.93526	1.3	0.267931
subject 3	2Dallmuscle	57	0.4243	-0.4243	0.1449	5.965	0.053	1	0.0237567	113.801	132.883	106.036	2.05003	0.276111	0.016488	0.0171033	0.343676	76.9236	2.83206	2.05	0.343671
subject 3	2Dallmuscle	64	-0.4243	0.4243	0.2437	3.004	0.088	1	0.0418944	154.583	168.229	107.087	1.29998	0.113469	-0.00483053	0.041615	0.432749	42.2853	2.11701	1.3	0.432756
subject 3	2Dallmuscle	67	0	-0.6	0.2437	3.385	0.025	1	0.0504143	165.017	151.954	90.9206	1.29986	0.193161	-0.0496548	0.00871797	0.384005	87.3226	3.56059	1.3	0.384047
subject 3	2Dallmuscle	72	-0.6	0	0.2437	6.874	0.005	1	0.0263251	122.095	107.624	57.8039	1.29986	0.293465	-0.025923	0.00458361	0.189098	164.374	5.05662	1.3	0.189118
subject 3	2Dallmuscle	75	-0.4243	-0.4243	0.2437	3.759	1.423	1	0.0295518	113.705	134.742	79.4804	1.29998	0.172684	-0.000745009	-0.0295424	0.345831	125.172	1.32177	1.3	0.345837
subject 3	2Dallmuscle	100	0	-0.6	0.2437	4.061	0.01	1	0.0267431	28.6352	30.8123	149.362	1.29986	1.1658	0.0266849	0.00176352	0.320083	109.624	2.86953	1.3	0.320118
subject 3	2Dallmuscle	106	0.4243	-0.4243	0.2437	3.621	0.372	1	0.0504569	11.414	5.85808	56.6075	1.29998	1.00818	0.0395762	0.0312989	0.359011	63.3226	1.59506	1.3	0.359017
subject 3	2Dallmuscle	120	0.6	0	0.2437	0.734	0.167	1	0.0233165	54.1933	56.5103	89.3032	1.29986	0.144784	-0.00571131	0.0226062	1.77092	7.75238	1.0584	1.3	1.77112
subject 3	2Dallmuscle	125	0.6	0	0.2437	1.868	0.106	1	0.0476553	67.9017	120.394	115.97	1.29986	0.271715	-0.0414232	0.0235616	0.695855	12.4138	1.28422	1.3	0.695931
subject 3	2Dallmuscle	130	-0.4243	0.4243	0.2437	1.708	1.854	1	0.0554941	88.9804	87.5352	40.7908	1.29998	0.196268	0.0548644	-0.00833612	0.761111	5.52992	1.13485	1.3	0.761124
subject 3	2Dallmuscle	134	0.4243	-0.4243	0.1449	5.605	0.622	1	0.0284823	101.525	63.5163	153.199	2.05003	0.179419	-0.019919	0.0203587	0.36575	128.695	2.91003	2.05	0.365745
subject 3	2Dallmuscle	144	0.4243	-0.4243	0.2437	5.882	0.023	1	0.0354507	73.7499	74.3345	105.947	1.29998	1.13585	-0.0337824	0.0107471	0.22101	159.828	1.73064	1.3	0.221013
subject 3	2Dallmuscle	146	-0.6	0	0.2437	4.327	0.559	1	0.0378902	58.6852	60.2355	35.4131	1.29986	0.11505	-0.0375676	0.00493376	0.300406	45.2595	3.13814	1.3	0.300439
subject 3	2Dallmuscle	147	0.4243	0.4243	0.2437	0.271	0.006	1	0.0371517	1.08432	73.4716	99.4802	1.29998	0.0484276	-0.0348524	0.012867	4.79697	5.12519	1.00044	1.3	4.79705
subject 3	2Dallmuscle	148	0.4243	-0.4243	0.2437	1.658	0.129	1	0.0573941	6.63347	5.4048	12.5938	1.29998	0.722031	0.0530044	0.022014	0.784064	9.92746	1.24579	1.3	0.784077
subject 3	2Dallmuscle	159	0.6	0	0.2437	1.511	4.261	1	0.0345778	40.2856	76.3303	147.432	1.29986	0.389942	-0.031428	-0.0144187	0.860262	7.00288	1.3438	1.3	0.860357
subject 3	2Dallmuscle	177	0.6	0	0.2437	5.812	0.217	1	0.0106779	22.2682	112.901	177.576	1.29986	0.716275	-0.00211597	0.0104661	0.22365	84.7605	1.74795	1.3	0.223675
subject 3	2Dselectedmuscle	33	0	-0.6	0.2437	0.573	2.142	1	0.0441848	3.31863	3.08131	65.2158	1.29986	0.127509	0.0382483	-0.0221216	2.26851	13.2695	1.01174	1.3	2.26876
subject 3	2Dselectedmuscle	34	0	-0.6	0.0862	1.031	0.916	1	0.0112273	27.7168	28.0394	6.48072	2.7992	0.0832057	-0.0112096	-0.000630109	2.71504	1.77557	1.24465	2.8	2.71581
subject 3	2Dselectedmuscle	35	-0.6	0	0.1449	2.872	0.679	1	0.0171895	25.6672	30.7177	122.677	2.0499	0.151265	-0.00881144	-0.0147594	0.713755	3.95908	1.42672	2.05	0.713788
subject 3	2Dselectedmuscle	36	-0.4243	0.4243	0.0862	4.563	0.576	1	0.0140733	54.3759	25.9652	77.8377	2.79932	0.143069	-0.00904251	0.0107839	0.613483	4.12811	2.47597	2.8	0.613631
subject 3	2Dselectedmuscle	39	-0.4243	-0.4243	0.2437	1.388	0.082	1	0.0488497	121.761	113.37	133.2	1.29998	0.030466	-0.0461192	-0.0161029	0.936584	10.7156	1.09987	1.3	0.936599
subject 3	2Dselectedmuscle	56	-0.4243	-0.4243	0.2437	5.715	0.771	1	0.0508372	21.6807	22.0149	159.284	1.29998	0.166374	0.0138464	0.0489152	0.227468	15.1246	4.95444	1.3	0.227472
subject 3	2Dselectedmuscle	66	0.4243	0.4243	0.1449	2.716	0.24	1	0.0219054	172.022	171.813	177.935	2.05003	0.202562	-0.0181367	-0.0122843	0.754796	17.3275	86.9125	2.05	0.754786
subject 3	2Dselectedmuscle	75	-0.4243	-0.4243	0.2437	2.066	0.7	1	0.0400221	49.9568	53.1068	83.0714	1.29998	0.15847	-0.024631	-0.0315449	0.629225	3.99785	1.30502	1.3	0.629235
subject 3	2Dselectedmuscle	76	-0.4243	0.4243	0.1449	6.04	1.435	1	0.025972	92.432	92.4534	98.4684	2.05003	0.118297	-0.0202913	-0.0162114	0.339408	10.0845	8.16536	2.05	0.339404
subject 3	2Dselectedmuscle	78	0	0.6	0.2437	3.156	1.346	1	0.0331829	130.975	142.583	142.212	1.29986	0.172457	-0.0327896	-0.00509382	0.411868	39.7024	1.4298	1.3	0.411914
subject 3	2Dselectedmuscle	79	-0.6	0	0.1449	4.386	0.154	1	0.0141869	161.225	139.306	91.9649	2.0499	0.144774	0.00461539	-0.0134151	0.467375	4.7277	1.70661	2.05	0.467396
subject 3	2Dselectedmuscle	80	0	-0.6	0.2437	2.415	1.242	1	0.0350402	8.19026	10.8054	165.304	1.29986	0.126043	0.012614	-0.032691	0.538243	17.2638	5.52325	1.3	0.538302
subject 3	2Dselectedmuscle	86	-0.6	0	0.2437	5.082	0.003	1	0.0340444	142.179	145.067	75.8103	1.29986	0.120186	-0.0319796	0.0116759	0.255777	8.88562	2.16203	1.3	0.255805
subject 3	2Dselectedmuscle	87	0.4243	-0.4243	0.2437	1.727	2.253	1	0.0441941	70.1999	70.7565	115.505	1.29998	0.122976	-0.0239268	-0.0371568	0.752738	9.67651	1.87515	1.3	0.75275
subject 3	2Dselectedmuscle	98	-0.4243	0.4243	0.2437	0.591	0.638	1	0.0431674	13.624	13.4883	75.2301	1.29998	0.0946814	-0.0369697	-0.022286	2.19963	8.45496	1.01939	1.3	2.19966
subject 3	2Dselectedmuscle	104	-0.6	0	0.2437	2.435	0.32	1	0.025294	26.819	26.7511	36.7883	1.29986	0.114055	-0.00327248	0.0250814	0.533822	53.7436	5.57954	1.3	0.533881
subject 3	2Dselectedmuscle	105	-0.6	0	0.1449	2.392	0.164	1	0.0241418	2.19974	5.62165	82.1498	2.0499	0.351623	0.00970426	0.0221055	0.856984	3.36382	1.6062	2.05	0.857023
subject 3	2Dselectedmuscle	113	-0.4243	-0.4243	0.2437	2.992	0.009	1	0.0259818	147.776	144.678	148.239	1.29998	0.189247	-0.00907555	0.0243452	0.434485	2.65173	1.23498	1.3	0.434492
subject 3	2Dselectedmuscle	116	-0.4243	0.4243	0.1449	5.577	1.87	1	0.0199691	1.01349	2.43971	171.269	2.05003	0.101203	-0.0165418	0.0111863	0.367586	37.364	8.83592	2.05	0.367581
subject 3	2Dselectedmuscle	127	-0.4243	-0.4243	0.0862	2.86	1.446	1	0.00755565	49.937	49.5984	10.1586	2.79932	0.093938	-0.00749814	-0.000930437	0.978785	4.39772	1.61581	2.8	0.979021
subject 3	2Dselectedmuscle	129	-0.4243	-0.4243	0.2437	0.522	1.476	1	0.010514	14.8644	19.5204	37.8281	1.29998	0.107768	-0.000659938	-0.0104933	2.49038	3.28325	1.42787	1.3	2.49042
subject 3	2Dselectedmuscle	130	-0.4243	0.4243	0.2437	4.209	0.206	1	0.034899	150.995	137.448	175.883	1.29998	0.108409	-0.0335889	0.00947214	0.308857	6.69824	7.58036	1.3	0.308862
subject 3	2Dselectedmuscle	131	0.4243	0.4243	0.2437	0.74	2.055	1	0.054431	18.3542	18.1072	177.02	1.29998	0.107095	-0.0246639	0.0485225	1.75673	4.18513	2.5438	1.3	1.75676
subject 3	2Dselectedmuscle	138	0	0.6	0.1449	5.053	2.18	1	0.0249018	137.087	136.662	140.074	2.0499	0.145382	-0.0238388	-0.00719805	0.405681	21.1313	6.84892	2.05	0.4057
subject 3	2Dselectedmuscle	139	-0.4243	-0.4243	0.1449	2.838	1.751	1	0.0330307	12.3563	32.6352	37.8936	2.05003	0.0907818	0.00324457	-0.032871	0.722349	5.72966	2.54752	2.05	0.72234
subject 3	2Dselectedmuscle	149	-0.4243	0.4243	0.2437	2.53	0.048	1	0.0507703	118.185	114.068	175.379	1.29998	0.164865	-0.00202567	0.0507298	0.513825	4.63051	1.4129	1.3	0.513834
subject 3	2Dselectedmuscle	154	0	-0.6	0.0862	2.708	1.231	1	0.0100679	120.872	128.774	34.5872	2.7992	0.115767	-0.000376521	-0.0100609	1.03368	13.4606	1.29841	2.8	1.03397
subject 3	2Dselectedmuscle	156	-0.4243	-0.4243	0.0862	4.005	0.047	1	0.0184602	160.638	161.182	171.914	2.79932	0.132953	0.00874698	-0.0162563	0.698958	5.41854	1.68329	2.8	0.699126
subject 3	2Dselectedmuscle	158	-0.4243	-0.4243	0.1449	3.148	0.058	1	0.033533	74.5528	72.7778	113.535	2.05003	0.145983	-0.00206597	0.0334693	0.651216	7.95383	1.33243	2.05	0.651207
subject 3	2Dselectedmuscle	160	-0.4243	-0.4243	0.2437	1.827	0.002	1	0.057664	19.8395	9.16084	165.981	1.29998	0.052308	-0.0548905	-0.0176682	0.711537	4.5773	1.26037	1.3	0.711549
subject 3	2Dselectedmuscle	170	-0.4243	-0.4243	0.0862	4.896	1.948	1	0.0182467	58.0095	59.9451	31.7852	2.79932	0.033016	-0.00929074	-0.0157042	0.571758	11.4242	4.29289	2.8	0.571895
subject 3	2Dselectedmuscle	171	-0.4243	-0.4243	0.1449	4.954	1.787	1	0.0085676	25.7949	25.7863	40.7329	2.05003	0.0449772	0.00486674	-0.00705114	0.413812	5.44983	3.68802	2.05	0.413807
subject 3	2Dselectedmuscle	172	-0.6	0	0.1449	2.557	0.047	1	0.0336326	43.4765	37.7084	61.2704	2.0499	0.141251	-0.00600288	0.0330926	0.801684	3.63987	1.17488	2.05	0.801721
subject 3	2Dselectedmuscle	176	-0.6	0	0.2437	1.179	0.805	1	0.0556549	14.3676	10.7403	1.66115	1.29986	0.145593	-0.0240918	-0.0501703	1.10251	2.14693	1.35045	1.3	1.10263
subject 3	2Dselectedmuscle	181	-0.6	0	0.0862	4.027	0.144	1	0.00848779	141.678	136.111	157.38	2.7992	0.124018	-0.00772743	0.00351132	0.695109	5.42506	3.57712	2.8	0.695307
subject 3	2Dselectedmuscle	183	-0.4243	0.4243	0.2437	5.844	1.395	1	0.0449844	131.052	131.09	129.963	1.29998	0.174867	-0.0408056	-0.018934	0.222447	27.5816	8.74199	1.3	0.22245
subject 3	2Dselectedmuscle	193	-0.4243	-0.4243	0.2437	1.487	0.033	1	0.0374099	17.2703	134.288	4.79046	1.29998	0.108885	-0.0302366	0.0220284	0.874229	2.10894	1.06281	1.3	0.874243
subject 3	2Dselectedmuscle	196	-0.4243	0.4243	0.1449	1.22	0.092	1	0.0290564	8.02662	79.3022	62.2194	2.05003	0.0344326	-0.0289167	0.00284534	1.68035	4.98382	1.93128	2.05	1.68033
subject 3	2Dselectedmuscle	200	-0.6	0	0.2437	1.992	0.012	1	0.0528412	80.033	154.207	155.745	1.29986	0.0924172	-0.0411317	-0.0331719	0.652538	3.07507	1.38691	1.3	0.65261
subject 3	2Dselectedmuscle	207	-0.4243	-0.4243	0.1449	3.409	1.696	1	0.0109732	31.749	28.9536	72.1003	2.05003	0.141855	-0.00593209	0.00923157	0.601357	7.38534	4.2886	2.05	0.601349
subject 3	2Dselectedmuscle	209	0	-0.6	0.1449	6.141	0.422	1	0.0270339	125.151	125.717	94.2758	2.0499	0.179853	-0.026988	-0.00157479	0.333806	26.2168	13.9133	2.05	0.333822
subject 3	2Dselectedmuscle	211	0	-0.6	0.2437	3.497	0.049	1	0.0493499	82.6923	84.1041	71.0501	1.29986	0.0749008	-0.0492893	-0.00244436	0.371706	15.9811	2.45346	1.3	0.371747
subject 3	2Dselectedmuscle	221	0	-0.6	0.1449	0.746	5.652	1	0.0233465	7.49014	7.57955	13.5179	2.0499	0.100323	-0.00695235	-0.0222874	2.74786	18.1264	4.95149	2.05	2.74799
subject 3	2Dselectedmuscle	224	0	-0.6	0.2437	4.172	1.299	1	0.0393167	4.65921	5.34853	130.913	1.29986	0.0563224	-0.0317125	-0.0232404	0.311567	31.2253	3.36138	1.3	0.311601
subject 3	2Dselectedmuscle	226	-0.4243	-0.4243	0.1449	6.118	0.076	1	0.0229082	126.386	166.058	167.977	2.05003	0.0787791	-0.0157314	-0.0166525	0.335081	10.7939	3.93555	2.05	0.335077
subject 3	2Dselectedmuscle	236	-0.4243	-0.4243	0.2437	1.248	1.024	1	0.0567705	39.1995	33.5374	146.217	1.29998	0.264137	0.0530334	-0.0202571	1.04165	2.16505	2.65674	1.3	1.04167
subject 3	2Dsynergy	5	-0.4243	0.4243	0.1449	0.608	6.217	1	0.0193514	73.7502	64.025	143.837	2.05003	0.0533225	-0.000366666	0.019348	3.37176	4.54739	5.719	2.05	3.37171
subject 3	2Dsynergy	22	0	0.6	0.2437	1.438	0.04	1	0.0528394	54.7366	57.2759	78.6171	1.29986	0.167769	0.0123848	0.0513675	0.903933	3.78437	2.71539	1.3	0.904033
subject 3	2Dsynergy	29	-0.6	0	0.0862	1.575	0.009	1	0.0195859	90.2415	91.9784	117.723	2.7992	0.039358	-0.0181896	0.00726276	1.77727	5.17002	1.74639	2.8	1.77778
subject 3	2Dsynergy	35	-0.6	0	0.1449	5.782	0.043	1	0.0168769	78.4026	78.1172	83.3822	2.0499	0.0179078	-0.00477171	-0.0161883	0.354532	923.638	20.1927	2.05	0.354549
subject 3	2Dsynergy	37	-0.4243	0.4243	0.2437	3.383	0.165	1	0.0268276	131.8	130.327	56.418	1.29998	0.111226	-0.0198471	0.0180503	0.384268	27.3128	5.56362	1.3	0.384274
subject 3	2Dsynergy	40	-0.6	0	0.2437	0.688	0.016	1	0.0584919	9.78549	17.6626	41.7595	1.29986	0.20066	0.0114945	0.0573514	1.88933	9.79003	1.03033	1.3	1.88953
subject 3	2Dsynergy	61	-0.4243	0.4243	0.1449	4.855	1.999	1	0.00367171	8.96398	8.66536	14.7598	2.05003	0.0365464	-0.00101137	0.00352968	0.422251	13.6893	4.87245	2.05	0.422245
subject 3	2Dsynergy	64	-0.4243	0.4243	0.2437	6.707	0.078	1	0.0482337	27.9087	25.8362	47.0372	1.29998	0.179657	-0.0283284	0.0390384	0.193824	35.2512	15.5518	1.3	0.193827
subject 3	2Dsynergy	70	0.4243	0.4243	0.2437	6.045	1.061	1	0.0416408	62.8449	61.8385	137.728	1.29998	0.182543	0.040164	0.0109913	0.21505	62.6971	3.69819	1.3	0.215054
subject 3	2Dsynergy	72	-0.6	0	0.2437	4.917	0.785	1	0.0121033	6.69589	33.7812	32.3593	1.29986	0.3226	0.00157967	0.0119998	0.26436	28.4028	3.80881	1.3	0.264389
subject 3	2Dsynergy	85	-0.4243	0.4243	0.1449	4.855	1.999	1	0.00367171	8.96398	8.66536	14.7598	2.05003	0.0365464	-0.00101137	0.00352968	0.422251	13.6893	4.87245	2.05	0.422245
subject 3	2Dsynergy	88	-0.4243	0.4243	0.2437	6.707	0.078	1	0.0482337	27.9087	25.8362	47.0372	1.29998	0.179657	-0.0283284	0.0390384	0.193824	35.2512	15.5518	1.3	0.193827
subject 3	2Dsynergy	94	0.4243	0.4243	0.2437	6.045	1.061	1	0.0416408	62.8449	61.8385	137.728	1.29998	0.182543	0.040164	0.0109913	0.21505	62.6971	3.69819	1.3	0.215054
subject 3	2Dsynergy	96	-0.6	0	0.2437	4.917	0.785	1	0.0121033	6.69589	33.7812	32.3593	1.29986	0.3226	0.00157967	0.0119998	0.26436	28.4028	3.80881	1.3	0.264389
subject 3	2Dsynergy	98	-0.4243	0.4243	0.2437	1.092	0.882	1	0.0496932	99.8773	99.6403	76.5291	1.29998	0.237091	-0.0321183	0.0379187	1.19046	2.54353	1.89746	1.3	1.19048
subject 3	2Dsynergy	104	-0.6	0	0.2437	4.966	0.009	1	0.0267774	144.103	144.201	150.5	1.29986	0.036199	-0.0075392	0.0256942	0.261751	64.2766	5.04506	1.3	0.26178
subject 3	2Dsynergy	107	0.4243	0.4243	0.1449	3.552	1.193	1	0.0162236	173.22	162.748	179.361	2.05003	0.105522	0.00682212	0.0147195	0.577147	10.6951	3.53511	2.05	0.57714
subject 3	2Dsynergy	112	0	0.6	0.2437	4.749	0.045	1	0.0445345	118.586	124.293	13.7192	1.29986	0.173083	-0.0183182	0.0405927	0.273712	25.6291	4.43188	1.3	0.273742
subject 3	2Dsynergy	130	-0.4243	0.4243	0.2437	1.662	0.87	1	0.0531446	30.4765	30.2499	155.622	1.29998	0.180193	0.00184665	0.0531125	0.782177	3.48443	1.81162	1.3	0.78219
subject 3	2Dsynergy	131	0.4243	0.4243	0.2437	5.131	0.121	1	0.0476638	161.452	161.277	160.305	1.29998	0.123989	0.0377825	0.0290572	0.253358	80.2508	12.9626	1.3	0.253362
subject 3	2Dsynergy	135	-0.6	0	0.2437	1.883	0.166	1	0.0117878	109.651	112.064	60.3502	1.29986	0.315661	0.010339	0.00566197	0.690311	278.503	1.39881	1.3	0.690388
subject 3	2Dsynergy	146	-0.6	0	0.2437	0.413	0.145	1	0.00893102	59.2197	60.1344	108.89	1.29986	0.0483326	-0.00379059	0.00808669	3.14735	6.29929	1.20371	1.3	3.1477
subject 3	2Dsynergy	147	0.4243	0.4243	0.2437	0.951	0.024	1	0.0537938	13.552	29.1678	15.9524	1.29998	0.0909389	-0.0507269	0.017904	1.36696	2.04762	1.06319	1.3	1.36698
subject 3	2Dsynergy	149	-0.4243	0.4243	0.2437	0.899	0.039	1	0.0438782	99.7237	110.423	92.081	1.29998	0.0885529	-0.0378003	0.0222809	1.44603	16.2022	3.64016	1.3	1.44605
subject 3	2Dsynergy	152	-0.6	0	0.0862	2.202	0.515	1	0.0186841	175.074	175.132	2.7769	2.7992	0.067491	-0.00725404	-0.0172185	1.27121	8.90858	3.64258	2.8	1.27157
subject 3	2Dsynergy	155	-0.6	0	0.1449	6.562	0.214	1	0.0191085	90.1627	102.439	22.8962	2.0499	0.15113	-0.016732	0.00922914	0.31239	12.9145	3.75116	2.05	0.312405
subject 3	2Dsynergy	172	-0.6	0	0.1449	6.337	0.217	1	0.0165194	14.1441	14.7614	119.715	2.0499	0.173418	0.0141109	0.0085892	0.323482	82.961	7.55556	2.05	0.323497
subject 3	2Dsynergy	181	-0.6	0	0.0862	6.755	0.154	1	0.0164003	143.652	166.497	115.378	2.7992	0.297146	0.0163388	0.00141868	0.41439	7.55023	4.4914	2.8	0.414508
subject 3	2Dsynergy	183	-0.4243	0.4243	0.2437	4.715	0.068	1	0.051103	79.2895	79.3194	79.0605	1.29998	0.0689506	-0.0446313	-0.0248912	0.275711	37.1094	3.70502	1.3	0.275716
subject 3	2Dsynergy	184	0.4243	0.4243	0.2437	1.694	1.113	1	0.0563456	141.361	144.516	38.1341	1.29998	0.139529	-0.0563456	7.44e-05	0.767402	8.09366	1.11099	1.3	0.767414
subject 3	2Dsynergy	194	0.4243	0.4243	0.2437	4.881	0.146	1	0.031701	163.844	163.693	51.5664	1.29998	0.204661	0.0307348	0.00776684	0.266334	24.7932	9.61552	1.3	0.266339
subject 3	2Dsynergy	200	-0.6	0	0.2437	2.95	1.021	1	0.0181015	179.381	179.468	173.74	1.29986	0.110426	0.00249656	0.0179286	0.440629	60.9221	5.22617	1.3	0.440678
subject 3	2Dsynergy	208	-0.4243	0.4243	0.2437	2.038	1.013	1	0.0562851	61.2052	56.1022	55.8276	1.29998	0.082832	-0.0283367	0.0486317	0.63787	15.0535	1.89841	1.3	0.63788
subject 3	2Dsynergy	210	-0.6	0	0.1449	1.83	0.145	1	0.019346	167.43	167.402	12.6943	2.0499	0.0542197	-0.0169422	-0.00933956	1.12017	281.993	9.96819	2.05	1.12022
subject 3	2Dsynergy	214	-0.6	0	0.0862	4.193	0.177	1	0.0162291	97.5887	132.519	166.766	2.7992	0.0931013	0.00402442	0.0157222	0.667589	32.1086	1.93265	2.8	0.66778
subject 3	2Dsynergy	218	0.4243	0.4243	0.2437	2.635	0.359	1	0.0468734	164.392	166.357	41.2192	1.29998	0.308082	-0.0276941	0.0378174	0.49335	17.6486	3.45064	1.3	0.493359
subject 3	2Dsynergy	219	0.4243	0.4243	0.0862	3.367	3.545	1	0.0131468	14.6917	14.6325	158.583	2.79932	0.236212	-0.00720063	-0.0109995	0.8314	4.61647	3.66834	2.8	0.831601
subject 3	2Dsynergy	225	-0.4243	0.4243	0.2437	0.31	1.605	1	0.0322807	13.3269	13.3736	151.069	1.29998	0.178916	0.00600446	0.0317173	4.19348	3.15572	1.04116	1.3	4.19355
subject 4	2Dallmuscle	1	-0.4243	-0.4243	0.2437	2.628	0.172	1	0.0238341	76.385	86.3886	7.16742	1.29998	0.209088	0.0115326	-0.0208582	0.494665	58.1077	1.97192	1.3	0.494673
subject 4	2Dallmuscle	3	0.4243	0.4243	0.2437	1.458	0.141	1	0.0260057	57.6958	58.4711	120.99	1.29998	0.201231	0.0228417	-0.0124318	0.891618	11.1567	1.02884	1.3	0.891632
subject 4	2Dallmuscle	4	0	0.6	0.0862	3.895	0.115	1	0.00924679	138.498	145.478	21.4324	2.7992	0.309601	0.00621416	-0.00684744	0.718666	14.167	1.69624	2.8	0.71887
subject 4	2Dallmuscle	5	-0.4243	0.4243	0.1449	1.654	0.263	1	0.00406268	74.0802	73.2925	68.7646	2.05003	0.142035	-0.00288373	0.00286172	1.23944	22.114	2.3326	2.05	1.23942
subject 4	2Dallmuscle	6	-0.4243	-0.4243	0.1449	3.367	0.876	1	0.0101674	16.9928	19.9572	144.924	2.05003	0.32787	-0.0100963	0.00119986	0.608859	8.44986	1.64153	2.05	0.608851
subject 4	2Dallmuscle	7	0.4243	0.4243	0.1449	5.607	0.447	1	0.022171	67.0746	67.0139	113.017	2.05003	0.10673	-0.0218272	0.00388911	0.365619	116.754	3.68026	2.05	0.365614
subject 4	2Dallmuscle	8	-0.6	0	0.1449	2.163	0.199	1	0.015369	67.4463	67.0505	114.855	2.0499	0.154074	0.0142777	-0.00568788	0.947714	14.6847	1.6706	2.05	0.947758
subject 4	2Dallmuscle	15	0	0.6	0.1449	2.37	0.015	1	0.0152969	49.711	49.9808	129.49	2.0499	0.0438204	-0.008382	0.012796	0.864939	55.1364	7.87024	2.05	0.864979
subject 4	2Dallmuscle	22	0	0.6	0.2437	1.515	0.62	1	0.0546939	4.72412	179.998	121.391	1.29986	0.0452504	-0.0465108	0.0287779	0.857991	3.70786	2.65314	1.3	0.858086
subject 4	2Dallmuscle	25	0	0.6	0.0862	6.258	0.872	1	0.0168332	20.0785	19.3235	152.147	2.7992	0.0985091	0.0165561	0.00304197	0.4473	62.7988	12.333	2.8	0.447427
subject 4	2Dallmuscle	28	0.4243	0.4243	0.2437	5.12	0.742	1	0.0196127	27.9814	62.9133	176.886	1.29998	0.103752	-0.0144052	0.0133098	0.253902	42.0916	7.64384	1.3	0.253906
subject 4	2Dallmuscle	31	0	0.6	0.2437	6.712	0.758	1	0.0535613	166.197	166.052	34.7332	1.29986	0.152455	0.0024948	0.0535031	0.193662	17.4771	6.74151	1.3	0.193683
subject 4	2Dallmuscle	33	0	-0.6	0.2437	1.693	1.367	1	0.0333803	80.8864	84.4503	8.05568	1.29986	0.27976	-0.00558035	0.0329105	0.767783	15.7847	1.24122	1.3	0.767868
subject 4	2Dallmuscle	34	0	-0.6	0.0862	2.877	0.948	1	0.0211131	79.3974	81.2078	15.3867	2.7992	0.259667	-0.01484	0.0150179	0.972959	19.7555	3.56497	2.8	0.973236
subject 4	2Dallmuscle	37	-0.4243	0.4243	0.2437	4.598	0.601	1	0.0499871	39.2836	32.1388	151.987	1.29998	0.117164	-0.030589	0.039535	0.282727	66.8199	2.90837	1.3	0.282732
subject 4	2Dallmuscle	39	-0.4243	-0.4243	0.2437	3.243	1.763	1	0.0244903	29.426	79.6261	55.5182	1.29998	0.14491	-0.0154413	0.019009	0.400857	170.771	2.86636	1.3	0.400863
subject 4	2Dallmuscle	46	0	-0.6	0.1449	6.432	0.101	1	0.0271587	7.56367	145.127	42.6889	2.0499	0.657123	-0.0124805	0.0241212	0.318704	10.0445	3.13367	2.05	0.318719
subject 4	2Dallmuscle	47	0.4243	0.4243	0.1449	1.854	0.606	1	0.024398	14.9999	7.08937	76.8736	2.05003	0.0748627	-0.0236601	0.00595516	1.10573	29.6269	1.71918	2.05	1.10572
subject 4	2Dallmuscle	49	-0.6	0	0.1449	1.998	0.557	1	0.0273867	44.2696	53.9947	83.2241	2.0499	0.142146	-0.0100712	0.0254677	1.02598	12.664	1.45715	2.05	1.02603
subject 4	2Dallmuscle	53	0	0.6	0.2437	1.94	0.639	1	0.0303014	59.7948	59.7215	118.848	1.29986	0.146793	0.0188161	0.0237513	0.670029	5.19217	1.15952	1.3	0.670103
subject 4	2Dallmuscle	58	-0.4243	-0.4243	0.1449	4.27	1.497	1	0.0309146	147.033	115.248	28.679	2.05003	0.17916	0.0251601	0.0179632	0.4801	115.816	2.52841	2.05	0.480094
subject 4	2Dallmuscle	68	0	0.6	0.1449	0.881	0.001	1	0.0337222	122.812	130.515	0.406747	2.0499	0.0208253	-0.0335136	0.00374528	2.32679	5.26135	1.41229	2.05	2.3269
subject 4	2Dallmuscle	70	0.4243	0.4243	0.2437	4.16	0.969	1	0.0491046	1.52959	1.67907	125.335	1.29998	0.148679	0.0395663	0.029082	0.312495	33.4768	2.91094	1.3	0.3125
subject 4	2Dallmuscle	72	-0.6	0	0.2437	5.341	1.126	1	0.0268473	55.4522	61.8966	61.9819	1.29986	0.119246	-0.0236619	0.0126843	0.243373	55.6841	40.9128	1.3	0.2434
subject 4	2Dallmuscle	75	-0.4243	-0.4243	0.2437	1.576	0.693	1	0.0514831	55.1228	68.0334	21.1321	1.29998	0.208113	0.0360193	0.0367847	0.824859	17.2066	1.03293	1.3	0.824873
subject 4	2Dallmuscle	78	0	0.6	0.2437	1.834	1.673	1	0.0587805	18.2124	18.1393	121.724	1.29986	0.0558432	-0.0344478	0.0476288	0.708755	2.03828	1.50267	1.3	0.708833
subject 4	2Dallmuscle	104	-0.6	0	0.2437	1.947	1.223	1	0.0586982	99.8173	99.3702	114.46	1.29986	0.0937752	-0.0586857	0.0012126	0.66762	2.83092	1.02441	1.3	0.667694
subject 4	2Dallmuscle	113	-0.4243	-0.4243	0.2437	5.758	0.017	1	0.033398	133.58	132.342	133.591	1.29998	0.214774	-0.00696264	0.0326642	0.225769	12.0816	4.36461	1.3	0.225773
subject 4	2Dallmuscle	122	0.4243	0.4243	0.1449	2.533	0.666	1	0.0184089	15.7213	7.82926	165.688	2.05003	0.217044	-0.0174314	-0.00591887	0.809328	9.02602	4.63404	2.05	0.809317
subject 4	2Dallmuscle	130	-0.4243	0.4243	0.2437	4.719	0.058	1	0.0282645	80.2461	160.487	113.575	1.29998	0.14215	0.0223507	0.017301	0.275478	131.046	9.01987	1.3	0.275482
subject 4	2Dallmuscle	133	0	0.6	0.2437	1.114	0.001	1	0.0512296	39.4475	38.2269	111.973	1.29986	0.146093	0.0133513	0.0494592	1.16684	4.96622	2.07983	1.3	1.16697
subject 4	2Dallmuscle	137	-0.6	0	0.1449	3.713	0.997	1	0.0137571	66.4609	66.3584	39.1432	2.0499	0.134443	0.00624053	0.0122602	0.552089	19.7448	16.8973	2.05	0.552114
subject 4	2Dallmuscle	138	0	0.6	0.1449	5.646	0.11	1	0.032611	5.72047	5.73988	4.80491	2.0499	0.277781	-0.0107778	-0.0307785	0.363072	37.0914	5.74779	2.05	0.363089
subject 4	2Dselectedmuscle	3	0.4243	0.4243	0.2437	0.545	0.639	1	0.0137151	4.79707	8.12697	176.051	1.29998	0.115865	-0.0109449	0.00826521	2.38528	3.93588	1.35714	1.3	2.38532
subject 4	2Dselectedmuscle	30	0.4243	-0.4243	0.1449	5.579	1.489	1	0.0213772	60.4546	60.9715	54.8647	2.05003	0.0991948	-0.0203767	0.00646306	0.367454	8.48756	1.90987	2.05	0.367449
subject 4	2Dselectedmuscle	33	0	-0.6	0.2437	1.1	0.599	1	0.0239689	19.0933	19.7284	6.42569	1.29986	0.073976	-0.0179543	-0.0158792	1.18169	3.31442	1.27618	1.3	1.18182
subject 4	2Dselectedmuscle	41	0.6	0	0.2437	2.906	0.571	1	0.0474798	74.3975	79.4681	135.67	1.29986	0.102097	-0.0473923	0.00288148	0.447301	98.4632	2.40577	1.3	0.44735
subject 4	2Dselectedmuscle	43	0.6	0	0.0862	1.259	3.016	1	0.0173031	16.7682	15.3	124.311	2.7992	0.0961611	0.00160499	0.0172285	2.22335	10.0649	1.1114	2.8	2.22399
subject 4	2Dselectedmuscle	44	0.6	0	0.1449	3.777	1.94	1	0.0112675	102.034	75.6005	145.181	2.0499	0.0806407	-0.0112566	0.000494232	0.542734	56.9071	2.98679	2.05	0.542759
subject 4	2Dselectedmuscle	45	0.4243	-0.4243	0.2437	4.926	1.652	1	0.0294951	36.0766	93.7923	1.73676	1.29998	0.0588843	-0.0270073	-0.0118561	0.263901	80.6667	14.2614	1.3	0.263906
subject 4	2Dselectedmuscle	50	0.6	0	0.1449	2.365	0.625	1	0.0208127	119.707	119.724	1.37204	2.0499	0.156615	0.0179597	0.0105176	0.866767	26.4769	1.83936	2.05	0.866808
subject 4	2Dselectedmuscle	65	0.6	0	0.2437	1.023	1.829	1	0.00754171	56.1652	60.5116	120.889	1.29986	0.133514	0.00291956	0.00695367	1.27063	223.858	1.66498	1.3	1.27077
subject 4	2Dselectedmuscle	70	0.4243	0.4243	0.2437	0.382	0.864	1	0.00935597	1.42069	1.68592	177.384	1.29998	0.10276	-0.00881416	0.00313763	3.40308	2.00558	1.24281	1.3	3.40314
subject 4	2Dselectedmuscle	73	0	-0.6	0.1449	5.84	0.879	1	0.029225	15.4922	15.6211	164.152	2.0499	0.10602	-0.029181	-0.00160292	0.351011	39.5626	3.3292	2.05	0.351027
subject 4	2Dselectedmuscle	74	0.4243	0.4243	0.2437	3.186	1.136	1	0.0498967	39.8226	1.98251	62.2731	1.29998	0.102907	-0.0189281	0.0461672	0.408028	79.2887	3.78482	1.3	0.408035
subject 4	2Dselectedmuscle	80	0	-0.6	0.2437	2.719	2.109	1	0.028611	14.5655	14.586	1.73463	1.29986	0.104434	-0.0285716	-0.00150018	0.478064	6.32927	1.3282	1.3	0.478117
subject 4	2Dselectedmuscle	88	0.4243	-0.4243	0.1449	1.571	0.982	1	0.031061	48.9745	54.9295	42.1158	2.05003	0.163643	0.0222235	0.0217002	1.30492	10.0386	2.35933	2.05	1.3049
subject 4	2Dselectedmuscle	100	0	-0.6	0.2437	2.688	0.659	1	0.0336228	14.9241	14.7144	164.588	1.29986	0.108969	-0.0207737	-0.0264376	0.483577	4.29398	2.24246	1.3	0.483631
subject 4	2Dselectedmuscle	101	0.4243	-0.4243	0.1449	3.616	2.925	1	0.0240809	63.337	63.7401	93.5808	2.05003	0.122332	-0.0206989	0.0123063	0.566932	2.46302	1.14331	2.05	0.566925
subject 4	2Dselectedmuscle	106	0.4243	-0.4243	0.2437	0.682	0.171	1	0.0483701	17.811	21.5399	11.1714	1.29998	0.490899	0.048359	0.0010383	1.90613	1.57265	1.01621	1.3	1.90616
subject 4	2Dselectedmuscle	112	0	0.6	0.2437	4.91	0.809	1	0.0145113	60.4744	60.7097	55.3742	1.29986	0.125122	-0.00234802	0.0143201	0.264737	109.459	7.59195	1.3	0.264766
subject 4	2Dselectedmuscle	114	0.4243	0.4243	0.0862	2.352	2.943	1	0.0213382	0.465658	0.788757	179.632	2.79932	0.121307	0.00783901	0.0198461	1.19019	7.97697	2.29337	2.8	1.19048
subject 4	2Dselectedmuscle	120	0.6	0	0.2437	2.37	1.886	1	0.0221016	82.0011	87.7538	91.9606	1.29986	0.127434	-0.0166538	0.0145304	0.548463	20.9449	4.39435	1.3	0.548523
subject 4	2Dselectedmuscle	122	0.4243	0.4243	0.1449	0.489	0.676	1	0.0265827	1.85639	1.57127	174.322	2.05003	0.083561	-0.026144	0.00480947	4.19228	6.50462	4.34323	2.05	4.19223
subject 4	2Dselectedmuscle	123	0	-0.6	0.2437	2.448	0.951	1	0.0424662	18.3193	18.1939	106.862	1.29986	0.128467	-0.0321098	0.0277911	0.530987	3.98596	2.25384	1.3	0.531046
subject 4	2Dselectedmuscle	141	0.4243	0.4243	0.0862	0.841	6.134	1	0.0133944	1.74312	0.677044	175.785	2.79932	0.0992632	-0.0130068	0.00319887	3.32857	3.56537	1.01377	2.8	3.32937
subject 4	2Dselectedmuscle	144	0.4243	-0.4243	0.2437	2.495	1.106	1	0.0406512	71.3555	72.6523	107.749	1.29998	0.0934406	-0.0404427	-0.00411175	0.521033	8.32888	1.10209	1.3	0.521042
subject 4	2Dsynergy	23	0	-0.6	0.2437	6.198	0.06	1	0.0563091	148.862	152.005	4.41069	1.29986	0.0858776	-0.0540804	-0.0156851	0.209722	18.7426	2.47741	1.3	0.209745
subject 4	2Dsynergy	30	0.4243	-0.4243	0.1449	5.933	0.016	1	0.027494	40.6151	31.6084	64.562	2.05003	0.166496	0.0220312	0.0164483	0.34553	11.078	1.80373	2.05	0.345525
subject 4	2Dsynergy	33	0	-0.6	0.2437	1.878	0.263	1	0.0474454	107.022	107.624	61.5521	1.29986	0.161192	-0.00282132	0.0473615	0.692149	9.80212	1.86219	1.3	0.692226
subject 4	2Dsynergy	38	-0.4243	-0.4243	0.1449	1.903	0.56	1	0.0334859	157.702	153.193	69.4529	2.05003	0.114895	-0.0173861	-0.0286188	1.07726	5.98095	2.92725	2.05	1.07725
subject 4	2Dsynergy	39	-0.4243	-0.4243	0.2437	1.209	2.222	1	0.0504003	177.776	137.295	7.57347	1.29998	0.116364	-0.0414648	-0.0286506	1.07525	21.8807	1.20173	1.3	1.07527
subject 4	2Dsynergy	41	0.6	0	0.2437	0.963	0.923	1	0.0381717	74.0783	72.1599	78.4345	1.29986	0.102177	-0.0367097	-0.0104631	1.3498	2.32467	1.11925	1.3	1.34995
subject 4	2Dsynergy	45	0.4243	-0.4243	0.2437	1.889	3.068	1	0.0248917	38.4419	57.7508	4.37862	1.29998	0.123211	-0.0203516	-0.0143321	0.688183	5.985	4.0305	1.3	0.688195
subject 4	2Dsynergy	49	-0.6	0	0.1449	5.061	0.582	1	0.0244785	136.549	138.202	13.2714	2.0499	0.134549	-0.0119185	-0.021381	0.405039	38.2899	4.961	2.05	0.405058
subject 4	2Dsynergy	50	0.6	0	0.1449	5.435	1.388	1	0.0278255	88.8012	93.0279	120.233	2.0499	0.168781	0.0221005	0.0169064	0.377167	36.1719	13.2454	2.05	0.377185
subject 4	2Dsynergy	51	0.4243	-0.4243	0.2437	1.862	0.774	1	0.0150597	50.8552	54.3012	60.9644	1.29998	0.161231	0.0122368	0.00877811	0.698162	12.4283	1.03814	1.3	0.698174
subject 4	2Dsynergy	56	-0.4243	-0.4243	0.2437	1.457	0.663	1	0.0490161	154.05	145.682	63.8816	1.29998	0.113923	-0.0431931	-0.0231717	0.89223	9.35268	1.2874	1.3	0.892244
subject 4	2Dsynergy	57	0.4243	-0.4243	0.1449	5.45	1.457	1	0.0120335	161.527	161.694	54.4482	2.05003	0.163032	0.00257903	0.0117539	0.376152	16.6996	1.92566	2.05	0.376147
subject 4	2Dsynergy	58	-0.4243	-0.4243	0.1449	3.866	1.926	1	0.0329779	167.64	171.761	4.64629	2.05003	0.142137	-0.0158681	-0.0289093	0.530271	7.53396	1.24852	2.05	0.530264
subject 4	2Dsynergy	59	0.4243	-0.4243	0.0862	1.669	3.616	1	0.0182668	95.9185	94.976	23.093	2.79932	0.150644	-0.000642741	0.0182554	1.67725	4.81953	1.54116	2.8	1.67765
subject 4	2Dsynergy	62	0.6	0	0.0862	4.617	1.018	1	0.0186617	1.87333	0.659541	82.9219	2.7992	0.1048	-0.0183451	0.00342275	0.606282	18.4899	8.8267	2.8	0.606454
subject 4	2Dsynergy	75	-0.4243	-0.4243	0.2437	1.441	0.365	1	0.0315264	40.699	132.257	46.6541	1.29998	0.165468	-0.0292701	-0.0117122	0.902136	10.2201	3.03198	1.3	0.902151
subject 4	2Dsynergy	91	0.6	0	0.1449	1.523	0.756	1	0.0198597	9.8656	9.95391	169.81	2.0499	0.157797	0.0158436	0.0119746	1.34597	6.22561	2.4373	2.05	1.34603
subject 4	2Dsynergy	100	0	-0.6	0.2437	6.064	0.359	1	0.0554668	73.1952	73.2972	64.2191	1.29986	0.113062	-0.0469348	0.0295582	0.214356	17.5878	3.03456	1.3	0.21438
subject 4	2Dsynergy	101	0.4243	-0.4243	0.1449	1.659	0.792	1	0.00879036	65.0271	59.5652	90.2928	2.05003	0.144727	0.00215664	0.0085217	1.2357	9.69103	1.32942	2.05	1.23568
subject 4	2Dsynergy	106	0.4243	-0.4243	0.2437	1.944	0.177	1	0.0476232	100.183	152.681	72.5108	1.29998	0.114108	-0.0448851	0.0159154	0.668713	17.5377	1.6715	1.3	0.668724
subject 4	2Dsynergy	117	0.4243	-0.4243	0.0862	1.61	0.587	1	0.0125522	75.2933	82.0408	57.5727	2.79932	0.14027	-0.0115352	-0.00494951	1.73871	8.99744	1.0835	2.8	1.73913
subject 4	2Dsynergy	120	0.6	0	0.2437	0.317	2.171	1	0.0522639	20.6775	68.4855	6.55396	1.29986	0.141492	-0.00952425	-0.0513888	4.10049	4.448	2.75545	1.3	4.10095
subject 4	2Dsynergy	123	0	-0.6	0.2437	1.268	0.924	1	0.0592144	153.447	134.472	29.9167	1.29986	0.103815	-0.0544668	0.0232317	1.02512	13.0542	1.1054	1.3	1.02524
subject 4	2Dsynergy	125	0.6	0	0.2437	1.846	0.24	1	0.0416197	17.2829	28.1477	5.61399	1.29986	0.104171	-0.0410007	-0.00715171	0.704147	3.7033	1.26234	1.3	0.704225
subject 4	2Dsynergy	129	-0.4243	-0.4243	0.2437	2.235	0.176	1	0.0508443	107.401	107.57	40.8592	1.29998	0.124506	-0.0449367	-0.0237873	0.581646	7.54565	2.30096	1.3	0.581655
subject 4	2Dsynergy	134	0.4243	-0.4243	0.1449	1.408	3.959	1	0.0273774	113.142	95.8738	42.5031	2.05003	0.153601	0.0123383	-0.0244394	1.45599	13.468	1.19642	2.05	1.45597
subject 4	2Dsynergy	142	0.4243	-0.4243	0.0862	1.333	0.171	1	0.0183537	119.976	121.19	65.2488	2.79932	0.154567	-0.00502997	0.017651	2.10002	10.3767	1.58348	2.8	2.10053
subject 4	2Dsynergy	144	0.4243	-0.4243	0.2437	0.76	0.571	1	0.0322667	96.5359	160.552	67.8361	1.29998	0.145156	-0.0069791	0.0315029	1.7105	3.62758	1.21188	1.3	1.71053
subject 4	2Dsynergy	148	0.4243	-0.4243	0.2437	1.159	1.57	1	0.0187302	102.017	102.778	4.09309	1.29998	0.14815	0.0183385	0.00381063	1.12164	3.65253	1.44884	1.3	1.12166
subject 4	2Dsynergy	158	-0.4243	-0.4243	0.1449	2.995	1.409	1	0.0315373	172.32	175.55	6.11879	2.05003	0.156391	-0.0154128	-0.0275145	0.684483	16.7279	1.07262	2.05	0.684474
subject 4	2Dsynergy	159	0.6	0	0.2437	0.848	0.049	1	0.00579836	78.3794	78.3773	78.9333	1.29986	0.113374	-0.00173491	0.00553273	1.53285	8.16735	1.92348	1.3	1.53302
subject 4	2Dsynergy	161	0	-0.6	0.2437	3.572	0.242	1	0.0577142	72.9614	72.8035	81.2771	1.29986	0.106594	-0.0523821	0.0242291	0.363902	11.8467	3.99262	1.3	0.363942
subject 4	2Dsynergy	165	0.6	0	0.1449	4.091	0.458	1	0.027636	129.091	129.955	120.747	2.0499	0.183899	0.0230444	0.0152545	0.501077	14.8555	11.0836	2.05	0.5011
subject 4	2Dsynergy	167	0.6	0	0.0862	4.116	0.032	1	0.00562819	116.83	110.276	168.84	2.7992	0.00701357	-0.00431266	-0.00361628	0.680078	235.386	8.26037	2.8	0.680272
subject 5	2Dallmuscle	3	0.4243	0.4243	0.2437	1.259	0.903	1	0.0212948	90.1158	89.9294	171.392	1.29998	0.162581	0.00257461	-0.0211386	1.03255	5.51738	1.07727	1.3	1.03257
subject 5	2Dallmuscle	11	0.4243	-0.4243	0.2437	2.127	0.671	1	0.0598776	17.437	7.87248	6.83302	1.29998	0.176759	0.0366821	-0.047326	0.611179	14.1753	1.30407	1.3	0.611189
subject 5	2Dallmuscle	12	0.4243	0.4243	0.0862	2.438	0.94	1	0.00777563	44.5156	44.2267	175.151	2.79932	0.156035	0.00326842	-0.00705534	1.14821	8.26018	9.25705	2.8	1.14848
subject 5	2Dallmuscle	14	0.4243	-0.4243	0.1449	3.346	0.38	1	0.0268449	95.5167	95.321	105.6	2.05003	0.0542797	-0.0128632	-0.0235625	0.61268	55.5221	3.81393	2.05	0.612672
subject 5	2Dallmuscle	19	0.4243	-0.4243	0.0862	3.115	0.779	1	0.0194328	112.379	96.4374	23.5737	2.79932	0.109567	0.0161119	-0.0108647	0.89866	17.8667	5.43422	2.8	0.898876
subject 5	2Dallmuscle	20	0.6	0	0.1449	2.988	0.868	1	0.0320399	56.933	51.5018	79.3513	2.0499	0.110462	0.00581003	-0.0315088	0.686046	7.42372	3.00574	2.05	0.686078
subject 5	2Dallmuscle	21	0	-0.6	0.1449	1.288	1	1	0.0125178	40.3651	44.9591	16.4825	2.0499	0.153693	0.0114007	-0.00516918	1.59154	2.02529	1.34669	2.05	1.59161
subject 5	2Dallmuscle	22	0	0.6	0.2437	5.14	1.465	1	0.017356	29.1498	30.0147	139.893	1.29986	0.156072	-0.0173055	-0.00132281	0.25289	26.3679	3.26399	1.3	0.252918
subject 5	2Dallmuscle	23	0	-0.6	0.2437	1.543	0.805	1	0.0601274	11.3973	11.2115	26.5595	1.29986	0.285033	0.031039	-0.0514964	0.842421	3.65681	1.32955	1.3	0.842515
subject 5	2Dallmuscle	28	0.4243	0.4243	0.2437	1.856	0.987	1	0.0324012	130.321	133.11	52.5661	1.29998	0.132254	-0.0240539	-0.0217082	0.700419	13.7754	1.81213	1.3	0.700431
subject 5	2Dallmuscle	30	0.4243	-0.4243	0.1449	3.599	0.824	1	0.0139172	7.73383	6.90637	148.609	2.05003	0.0851614	0.0111657	-0.00830746	0.56961	26.3061	5.25913	2.05	0.569603
subject 5	2Dallmuscle	33	0	-0.6	0.2437	1.13	0.977	1	0.034813	37.7715	36.6125	111.418	1.29986	0.0905124	0.0183849	-0.0295625	1.15032	2.10218	1.15067	1.3	1.15044
subject 5	2Dallmuscle	34	0	-0.6	0.0862	5.476	0.93	1	0.00753942	24.6548	24.5634	16.9157	2.7992	0.0868074	-0.00499828	-0.00564447	0.511177	10.6338	3.89227	2.8	0.511322
subject 5	2Dallmuscle	38	-0.4243	-0.4243	0.1449	4.941	0.936	1	0.0216476	31.0086	30.8441	38.4662	2.05003	0.212916	0.00490228	-0.0210852	0.414901	9.06438	4.23456	2.05	0.414896
subject 5	2Dallmuscle	39	-0.4243	-0.4243	0.2437	1.337	0.734	1	0.0421755	112.042	119.519	16.7387	1.29998	0.215396	0.00183452	-0.0421356	0.97231	4.69659	1.01872	1.3	0.972326
subject 5	2Dallmuscle	41	0.6	0	0.2437	0.693	0.012	1	0.0596016	20.7402	25.0927	23.3244	1.29986	0.0913149	-0.0441337	-0.0400571	1.87569	1.45634	2.38118	1.3	1.8759
subject 5	2Dallmuscle	44	0.6	0	0.1449	2.622	0.818	1	0.0182105	31.287	31.1438	30.4225	2.0499	0.089467	-0.0149778	-0.0103579	0.78181	19.7411	1.94506	2.05	0.781846
subject 5	2Dallmuscle	45	0.4243	-0.4243	0.2437	2.416	0.617	1	0.053322	15.584	9.05153	38.5813	1.29998	0.145038	0.0147007	-0.0512555	0.538071	78.7124	2.58828	1.3	0.538079
subject 5	2Dallmuscle	46	0	-0.6	0.1449	0.885	1.177	1	0.0225112	18.4557	20.3299	18.6	2.0499	0.088217	-0.00351984	-0.0222343	2.31628	14.6237	1.52783	2.05	2.31638
subject 5	2Dallmuscle	47	0.4243	0.4243	0.1449	1.789	0.607	1	0.0214814	158.916	146.462	125.561	2.05003	0.162847	0.021207	-0.00342202	1.14591	2.20846	1.07024	2.05	1.14589
subject 5	2Dallmuscle	48	0.4243	0.4243	0.0862	1.598	0.066	1	0.0191339	159.042	179.374	54.8882	2.79932	0.13864	-0.0166315	-0.00946038	1.75177	3.8099	1.3388	2.8	1.75219
subject 5	2Dallmuscle	50	0.6	0	0.1449	2.17	0.873	1	0.0252214	109.502	110.463	67.6835	2.0499	0.127783	-0.00633931	-0.0244118	0.944657	11.6326	2.59618	2.05	0.9447
subject 5	2Dallmuscle	51	0.4243	-0.4243	0.2437	3.157	0.824	1	0.0213064	44.4535	44.4622	131.476	1.29998	0.0370275	-0.003106	-0.0210788	0.411777	9.7346	2.89188	1.3	0.411783
subject 5	2Dallmuscle	53	0	0.6	0.2437	3.787	0.829	1	0.0485914	37.0856	36.3323	113.133	1.29986	0.139406	-0.0371094	-0.0313691	0.343242	101.726	26.9861	1.3	0.34328
subject 5	2Dallmuscle	54	0	0.6	0.0862	1.241	1.132	1	0.0141057	77.857	78.3027	0.603327	2.7992	0.137046	-0.011357	0.008366	2.2556	4.82466	1.04044	2.8	2.25624
subject 5	2Dallmuscle	60	0.4243	0.4243	0.0862	6.336	1.101	1	0.0155285	92.01	94.3208	30.7135	2.79932	0.13941	-0.0135885	-0.00751574	0.441813	12.6981	4.74653	2.8	0.441919
subject 5	2Dallmuscle	62	0.6	0	0.0862	4.108	1.112	1	0.0104204	64.9396	37.3458	75.6338	2.7992	0.109053	-0.00496304	-0.00916253	0.681403	21.2787	4.56722	2.8	0.681597
subject 5	2Dallmuscle	63	0	-0.6	0.1449	3.156	0.776	1	0.0162181	23.7498	6.52627	172.57	2.0499	0.0985818	-0.013415	-0.00911393	0.649526	13.6542	3.27271	2.05	0.649556
subject 5	2Dallmuscle	65	0.6	0	0.2437	2.814	0.004	1	0.0432575	26.8174	16.5805	168.774	1.29986	0.406959	-0.0239769	-0.0360044	0.461925	10.9809	2.17145	1.3	0.461976
subject 5	2Dallmuscle	66	0.4243	0.4243	0.1449	1.911	0.695	1	0.0277205	143.788	153.571	111.631	2.05003	0.129863	-0.0194913	-0.0197109	1.07275	8.35978	1.04157	2.05	1.07274
subject 5	2Dallmuscle	67	0	-0.6	0.2437	1.065	0.99	1	0.0079367	40.5174	39.8093	7.03202	1.29986	0.0625524	-0.00675017	-0.0041745	1.22052	1.64409	1.00952	1.3	1.22066
subject 5	2Dallmuscle	70	0.4243	0.4243	0.2437	0.504	0.942	1	0.0202006	4.01782	5.36759	155.321	1.29998	0.123659	0.0122325	-0.0160757	2.57932	1.68832	1.10163	1.3	2.57937
subject 5	2Dallmuscle	72	-0.6	0	0.2437	1.54	1.255	1	0.0404018	149.41	153.105	38.7858	1.29986	0.22355	0.0327747	-0.0236246	0.844063	6.55775	1.50026	1.3	0.844156
subject 5	2Dallmuscle	74	0.4243	0.4243	0.2437	0.636	0.8	1	0.0566045	77.8448	77.4357	86.8418	1.29998	0.195645	0.0466215	-0.0321015	2.04399	15.4906	1.12615	1.3	2.04403
subject 5	2Dallmuscle	75	-0.4243	-0.4243	0.2437	3.251	0.7	1	0.0379998	38.6443	36.9397	139.31	1.29998	0.13908	0.0100094	-0.0366578	0.39987	13.303	2.87499	1.3	0.399877
subject 5	2Dallmuscle	77	0.4243	-0.4243	0.0862	3.998	0.785	1	0.0118855	31.5128	48.4897	146.691	2.79932	0.09149	0.00596402	-0.0102808	0.700181	156.338	9.93422	2.8	0.70035
subject 5	2Dallmuscle	78	0	0.6	0.2437	1.322	0.786	1	0.054753	13.4171	19.6006	149.118	1.29986	0.166264	-0.0272591	-0.0474851	0.98325	2.02874	1.04461	1.3	0.983359
subject 5	2Dallmuscle	80	0	-0.6	0.2437	1.319	0.623	1	0.0458159	41.126	44.9339	30.8194	1.29986	0.108617	-0.0402625	-0.0218638	0.985486	2.12733	1.40146	1.3	0.985595
subject 5	2Dallmuscle	82	0.6	0	0.0862	1.072	1.039	1	0.0168545	39.9163	39.3875	47.3313	2.7992	0.0625855	-0.016704	-0.00224761	2.6112	1.95605	1.05863	2.8	2.61194
subject 5	2Dallmuscle	85	0.4243	0.4243	0.1449	5.512	0.003	1	0.0318949	95.6811	115.923	3.07491	2.05003	0.622942	0.0234196	-0.0216519	0.371921	11.9763	5.86306	2.05	0.371916
subject 5	2Dallmuscle	87	0.4243	-0.4243	0.2437	1.768	1.095	1	0.0558662	80.2962	81.5833	84.9463	1.29998	0.108803	0.00733675	-0.0553823	0.735282	5.39157	2.7341	1.3	0.735294
subject 5	2Dallmuscle	88	0.4243	-0.4243	0.1449	6.086	0.936	1	0.0130508	27.9594	43.0624	55.8382	2.05003	0.0797324	0.0101711	-0.00817756	0.336843	48.6741	7.70277	2.05	0.336839
subject 5	2Dallmuscle	89	0	-0.6	0.0862	2.874	1.587	1	0.00856041	34.6997	30.8796	62.4496	2.7992	0.0411916	-0.0081929	-0.00248134	0.973975	5.64498	2.19341	2.8	0.974252
subject 5	2Dallmuscle	90	0.6	0	0.2437	1.05	0.62	1	0.0403931	21.586	21.6193	22.1282	1.29986	0.139277	0.00112336	-0.0403775	1.23796	1.34819	1.26553	1.3	1.2381
subject 5	2Dallmuscle	91	0.6	0	0.1449	4.006	1.188	1	0.0320274	37.6747	39.1501	34.2533	2.0499	0.0849021	-0.0260989	-0.0185635	0.511709	39.4043	4.09473	2.05	0.511732
subject 5	2Dallmuscle	92	0.4243	0.4243	0.0862	3.938	0.747	1	0.0207824	2.6326	5.65972	16.1337	2.79932	0.133474	-0.0202987	-0.00445779	0.710849	9.09496	3.3746	2.8	0.711021
subject 5	2Dallmuscle	96	-0.4243	-0.4243	0.1449	3.739	0.755	1	0.0214501	106.887	107.525	33.1876	2.05003	0.155062	-0.00505437	-0.0208461	0.548282	17.0389	4.10743	2.05	0.548275
subject 5	2Dallmuscle	99	0	-0.6	0.0862	4.346	0.786	1	0.0129856	25.5297	19.8264	178.212	2.7992	0.113173	0.012978	-0.000442262	0.644087	55.9221	7.22308	2.8	0.644271
subject 5	2Dallmuscle	100	0	-0.6	0.2437	1.368	0.735	1	0.0518633	37.012	34.8464	81.3998	1.29986	0.0530701	-0.0186519	-0.0483932	0.950187	47.1248	2.68147	1.3	0.950292
subject 5	2Dallmuscle	101	0.4243	-0.4243	0.1449	6.244	1.013	1	0.0338414	115.435	79.9199	171.051	2.05003	0.0482992	-0.0210737	-0.0264791	0.32832	16.5321	6.33004	2.05	0.328315
subject 5	2Dallmuscle	103	0	-0.6	0.1449	3.172	0.607	1	0.0202078	60.4682	60.2709	61.9339	2.0499	0.149215	0.009333	-0.0179235	0.64625	11.9017	1.56765	2.05	0.64628
subject 5	2Dallmuscle	104	-0.6	0	0.2437	0.616	1.19	1	0.0433439	13.0577	148.311	27.9689	1.29986	0.142727	-0.0399368	-0.0168449	2.11016	6.00911	1.04059	1.3	2.11039
subject 5	2Dallmuscle	106	0.4243	-0.4243	0.2437	2.989	1.194	1	0.0581318	111.503	122.817	56.4947	1.29998	0.108498	-0.0542271	-0.0209459	0.434921	11.7327	1.81395	1.3	0.434928
subject 5	2Dallmuscle	107	0.4243	0.4243	0.1449	5.106	1.46	1	0.0210536	20.4455	21.3588	10.3747	2.05003	0.0683354	-0.0186731	0.00972466	0.401494	40.7833	65.3675	2.05	0.401488
subject 5	2Dallmuscle	108	0.4243	0.4243	0.2437	2.017	0.138	1	0.0102328	58.9171	59.3066	54.5781	1.29998	0.156068	-0.0102114	-0.000662119	0.644511	2.68698	1.16014	1.3	0.644522
subject 5	2Dallmuscle	112	0	0.6	0.2437	2.987	1.512	1	0.0547	29.7635	30.0383	147.693	1.29986	0.120083	-0.0417099	0.0353889	0.435171	16.234	1.14246	1.3	0.435219
subject 5	2Dallmuscle	113	-0.4243	-0.4243	0.2437	1.303	2.499	1	0.00705112	65.1729	50.8424	125.005	1.29998	0.162211	-0.006614	-0.00244402	0.997681	1.72042	4.73462	1.3	0.997698
subject 5	2Dallmuscle	115	0.6	0	0.1449	4.39	0.964	1	0.0230504	45.3357	44.5331	116.85	2.0499	0.121545	0.0186926	-0.0134873	0.466949	16.764	3.69307	2.05	0.46697
subject 5	2Dallmuscle	117	0.4243	-0.4243	0.0862	6.365	0.902	1	0.00559186	29.8775	29.5121	41.4215	2.79932	0.0328862	-0.0055914	-7.18e-05	0.4398	48.9221	10.5695	2.8	0.439906
subject 5	2Dallmuscle	120	0.6	0	0.2437	1.865	1.131	1	0.053861	49.0646	40.8088	46.1857	1.29986	0.0866974	-0.0409398	-0.0349991	0.696974	16.0097	1.70667	1.3	0.697051
subject 5	2Dallmuscle	123	0	-0.6	0.2437	0.821	0.664	1	0.0300782	20.134	19.9074	158.142	1.29986	0.089733	-0.0105529	-0.0281662	1.58326	1.91876	1.00056	1.3	1.58343
subject 5	2Dallmuscle	125	0.6	0	0.2437	3.085	0.822	1	0.0488397	41.4322	42.3734	146.607	1.29986	0.107917	-0.00960075	-0.0478868	0.421347	153.734	4.6341	1.3	0.421394
subject 5	2Dallmuscle	129	-0.4243	-0.4243	0.2437	3.23	0.173	1	0.0311658	38.0456	38.4403	32.0396	1.29998	0.291166	0.0188426	-0.0248246	0.40247	8.46617	9.24	1.3	0.402477
subject 5	2Dallmuscle	131	0.4243	0.4243	0.2437	0.974	1.324	1	0.030628	39.8641	2.40513	25.0838	1.29998	0.0840581	-0.0244929	0.0183896	1.33468	3.41111	1.00305	1.3	1.3347
subject 5	2Dallmuscle	136	0.6	0	0.0862	1.181	1.354	1	0.00886187	66.7556	62.1116	124.97	2.7992	0.0863073	-0.00411832	-0.00784679	2.3702	2.80613	1.71548	2.8	2.37087
subject 5	2Dallmuscle	140	0.6	0	0.1449	3.409	0.238	1	0.0185308	8.19166	0.376982	60.1763	2.0499	0.100237	-0.00188503	-0.0184347	0.601321	26.0733	7.64612	2.05	0.601349
subject 5	2Dallmuscle	142	0.4243	-0.4243	0.0862	2.93	0.9	1	0.0190191	34.7824	34.883	144.552	2.79932	0.0711858	-0.0110445	-0.0154837	0.955401	94.5403	5.02302	2.8	0.955631
subject 5	2Dallmuscle	144	0.4243	-0.4243	0.2437	3.23	0.731	1	0.0548326	2.10308	15.7684	21.4237	1.29998	0.0832525	-0.0381367	-0.0393979	0.40247	7.32254	2.73822	1.3	0.402477
subject 5	2Dallmuscle	147	0.4243	0.4243	0.2437	1.592	0.568	1	0.0514209	170.988	177.066	23.9477	1.29998	0.106311	-0.0470157	-0.0208237	0.816569	3.27071	1.21395	1.3	0.816583
subject 5	2Dallmuscle	148	0.4243	-0.4243	0.2437	2.085	0.699	1	0.0465199	58.5566	53.72	113.205	1.29998	0.126896	-0.0168536	-0.0433596	0.623491	31.2516	2.05055	1.3	0.623501
subject 5	2Dallmuscle	151	0.4243	0.4243	0.0862	4.162	1.3	1	0.0175854	81.2587	84.3274	69.9933	2.79932	0.121776	-0.0154123	-0.00846809	0.672591	8.18879	2.06411	2.8	0.672753
subject 5	2Dallmuscle	154	0	-0.6	0.0862	1.447	0.986	1	0.0165867	28.5487	28.3949	158.531	2.7992	0.114423	0.0164973	-0.00171982	1.93449	15.2384	1.18487	2.8	1.93504
subject 5	2Dallmuscle	159	0.6	0	0.2437	1.687	0.879	1	0.0457655	110.595	110.796	64.4479	1.29986	0.122457	-0.0270271	-0.0369325	0.770513	8.54436	2.20799	1.3	0.770599
subject 5	2Dallmuscle	160	-0.4243	-0.4243	0.2437	2.167	0.782	1	0.0074428	74.0648	70.7339	110.874	1.29998	0.126094	-0.00616554	-0.0041691	0.599898	19.3558	2.48756	1.3	0.599908
subject 5	2Dallmuscle	161	0	-0.6	0.2437	1.173	0.564	1	0.0378268	11.5053	16.8823	36.1877	1.29986	0.174822	0.0370953	-0.00740306	1.10815	5.07255	1.07853	1.3	1.10827
subject 5	2Dallmuscle	165	0.6	0	0.1449	4.584	0.871	1	0.0170776	102.799	108.396	78.8533	2.0499	0.124021	-0.0121588	-0.0119921	0.447187	187.347	8.69549	2.05	0.447208
subject 5	2Dallmuscle	167	0.6	0	0.0862	3.417	1.068	1	0.00916383	33.6805	33.4638	35.3494	2.7992	0.0985057	0.00823534	-0.00401932	0.819199	13.6091	2.32099	2.8	0.819432
subject 5	2Dallmuscle	168	0.4243	0.4243	0.1449	2.175	1.221	1	0.0210362	78.7403	81.611	80.3807	2.05003	0.123785	-0.0120951	-0.0172113	0.942541	5.76576	1.17056	2.05	0.942529
subject 5	2Dallmuscle	170	-0.4243	-0.4243	0.0862	3.016	0.784	1	0.0136058	38.8642	38.8835	137.492	2.79932	0.140561	0.00657732	-0.0119104	0.928158	17.5258	6.28866	2.8	0.928382
subject 5	2Dallmuscle	173	0.4243	0.4243	0.0862	0.704	0.628	1	0.0169779	36.9039	92.5944	30.0222	2.79932	0.136664	-0.0105155	-0.0133294	3.97631	5.84869	1.36009	2.8	3.97727
subject 5	2Dallmuscle	174	0	0.6	0.1449	1.023	0.609	1	0.0179144	121.881	148.419	20.2646	2.0499	0.171079	0.016337	-0.00735031	2.00382	3.90536	1.12502	2.05	2.00391
subject 5	2Dallmuscle	175	0.6	0	0.1449	3.505	1.373	1	0.0211436	53.7994	54.5636	50.9397	2.0499	0.0926805	-0.0199879	-0.00689442	0.584852	15.4646	2.93469	2.05	0.584879
subject 5	2Dallmuscle	176	-0.6	0	0.2437	2.796	0.044	1	0.01715	77.8964	108.084	57.2035	1.29986	0.340409	0.00934839	-0.0143781	0.464899	13.7146	3.10483	1.3	0.46495
subject 5	2Dallmuscle	177	0.6	0	0.2437	1.707	0.586	1	0.0172874	20.1473	42.3523	166.686	1.29986	0.119061	-0.0171679	-0.00202946	0.761486	3.41783	1.26013	1.3	0.76157
subject 5	2Dallmuscle	178	0.4243	-0.4243	0.0862	4.841	0.73	1	0.0130567	12.1166	42.7489	171.124	2.79932	0.0906561	0.00726246	-0.0108506	0.578253	30.671	5.42881	2.8	0.578393
subject 5	2Dallmuscle	179	0.4243	-0.4243	0.2437	4.139	0.771	1	0.0454035	70.0522	43.4963	19.1024	1.29998	0.072513	-0.0362351	-0.0273586	0.31408	45.8988	4.22727	1.3	0.314086
subject 5	2Dallmuscle	182	0	0.6	0.2437	0.785	0.752	1	0.0486224	132.589	133.316	20.702	1.29986	0.211487	0.0460415	-0.0156308	1.65587	12.0973	3.78283	1.3	1.65605
subject 5	2Dallmuscle	184	0.4243	0.4243	0.2437	4.198	0.164	1	0.0455927	2.68882	2.24885	26.9	1.29998	0.347046	-0.0449085	-0.00786884	0.309666	16.9105	3.42061	1.3	0.309671
subject 5	2Dallmuscle	185	0.4243	-0.4243	0.1449	5.166	1.338	1	0.0318648	49.6057	49.4265	109.778	2.05003	0.0568358	-0.0237292	-0.0212671	0.396831	13.5827	7.12219	2.05	0.396825
subject 5	2Dallmuscle	186	0	-0.6	0.2437	1.037	1.131	1	0.0395672	55.8941	56.5443	47.7797	1.29986	0.0430855	-0.0369319	-0.0141985	1.25348	2.77675	1.03753	1.3	1.25362
subject 5	2Dallmuscle	187	0.4243	0.4243	0.1449	0.987	0.385	1	0.00910711	102.74	71.6366	100.532	2.05003	0.14368	-0.00901191	-0.00131339	2.07703	2.91142	1.53585	2.05	2.077
subject 5	2Dallmuscle	190	0.6	0	0.0862	3.638	0.806	1	0.00871891	32.5473	30.4683	80.4672	2.7992	0.0396083	-0.00786707	-0.0037588	0.769435	8.35365	9.79954	2.8	0.769654
subject 5	2Dallmuscle	191	0	-0.6	0.0862	2.953	1.138	1	0.00984042	0.687566	1.65492	31.9816	2.7992	0.061731	-0.00357863	-0.00916664	0.947918	437.803	11.3508	2.8	0.948188
subject 5	2Dallmuscle	192	0	-0.6	0.1449	1.829	0.423	1	0.0297791	50.8337	51.9139	90.2751	2.0499	0.233012	-0.0282178	-0.00951565	1.12078	10.7697	1.53331	2.05	1.12083
subject 5	2Dallmuscle	193	-0.4243	-0.4243	0.2437	1.909	1.428	1	0.032417	81.2684	41.0996	4.3834	1.29998	0.143031	0.00800064	-0.0314142	0.680974	21.5623	1.11789	1.3	0.680985
subject 5	2Dallmuscle	194	0.4243	0.4243	0.2437	1.849	0.578	1	0.0215895	76.236	137.379	108.626	1.29998	0.130198	-0.0128987	-0.0173127	0.703071	3.55257	1.0634	1.3	0.703083
subject 5	2Dallmuscle	197	0.6	0	0.2437	1.546	0.258	1	0.041636	111.317	103.437	61.6554	1.29986	0.0626387	-0.0414687	-0.00372884	0.840787	10.1392	1.76471	1.3	0.84088
subject 5	2Dallmuscle	200	-0.6	0	0.2437	2.614	1.043	1	0.0322374	0.765648	1.24968	68.7696	1.29986	0.227688	-0.0316087	-0.00633598	0.497267	9.26059	2.28339	1.3	0.497322
subject 5	2Dallmuscle	201	0.4243	-0.4243	0.2437	2.217	1.064	1	0.00603892	40.0816	37.1064	88.8972	1.29998	0.0780943	0.00599324	-0.000741318	0.586368	6.05231	1.90273	1.3	0.586378
subject 5	2Dallmuscle	203	0.4243	0.4243	0.0862	4.216	1.122	1	0.017772	91.1115	95.4464	70.9988	2.79932	0.130179	-0.0177511	-0.000861466	0.663976	37.0517	3.60408	2.8	0.664137
subject 5	2Dallmuscle	205	0	0.6	0.0862	1.611	3.823	1	0.00545346	29.0033	31.2104	147.757	2.7992	0.113335	-0.00234742	0.00492238	1.73756	2.6561	2.16372	2.8	1.73805
subject 5	2Dallmuscle	206	0.4243	-0.4243	0.0862	5.268	0.714	1	0.0103312	2.54525	29.7411	179.185	2.79932	0.0929278	-0.0101137	-0.00210897	0.531383	25.8363	5.8173	2.8	0.531511
subject 5	2Dallmuscle	208	-0.4243	0.4243	0.2437	4.39	0.313	1	0.0451977	7.29961	20.2277	3.3172	1.29998	0.272485	-0.0414807	-0.0179496	0.296123	58.4039	7.46625	1.3	0.296128
subject 5	2Dallmuscle	209	0	-0.6	0.1449	4.294	0.878	1	0.0310131	12.5423	31.4538	49.4755	2.0499	0.0424202	-0.0293722	-0.00995437	0.477388	13.3612	3.86341	2.05	0.47741
subject 5	2Dallmuscle	211	0	-0.6	0.2437	1.219	0.955	1	0.0331681	30.6961	22.1071	21.0669	1.29986	0.0937451	-0.0141457	-0.0300004	1.06633	5.11021	1.18059	1.3	1.06645
subject 5	2Dallmuscle	215	0.6	0	0.1449	2.796	0.787	1	0.033993	40.4892	39.5384	171.424	2.0499	0.0833104	-0.0270997	-0.0205214	0.733156	8.47972	1.42267	2.05	0.73319
subject 5	2Dallmuscle	216	0.4243	0.4243	0.1449	1.311	0.055	1	0.00637824	97.1389	97.4367	97.2724	2.05003	0.146465	0.00112485	-0.00627827	1.56371	2.50355	1.06841	2.05	1.56369
subject 5	2Dallmuscle	218	0.4243	0.4243	0.2437	2.153	0.061	1	0.0374453	70.6919	74.1304	76.5011	1.29998	0.156282	0.000547394	-0.0374413	0.603799	5.12284	1.71599	1.3	0.603809
subject 5	2Dallmuscle	219	0.4243	0.4243	0.0862	6.676	0.763	1	0.0201612	30.5817	29.6969	46.5061	2.79932	0.142518	-0.0155521	-0.0128298	0.419312	18.288	9.16184	2.8	0.419413
subject 5	2Dallmuscle	220	0	-0.6	0.0862	4.731	0.864	1	0.0209158	47.8071	45.069	20.9466	2.7992	0.175362	0.0103259	-0.0181892	0.591673	14.9784	3.14472	2.8	0.591841
subject 5	2Dallmuscle	221	0	-0.6	0.1449	2.196	0.862	1	0.0265436	67.6024	71.0811	1.54692	2.0499	0.104921	0.00690841	-0.0256288	0.933472	28.6485	1.16154	2.05	0.933515
subject 5	2Dallmuscle	224	0	-0.6	0.2437	0.632	1.134	1	0.0242323	7.96058	8.42016	141.707	1.29986	0.183974	0.0227402	-0.00837184	2.05673	4.56587	1.30151	1.3	2.05696
subject 5	2Dallmuscle	228	0.6	0	0.2437	1.04	0.716	1	0.0360084	116.709	117.648	56.8487	1.29986	0.0969579	-0.0281192	-0.0224925	1.24986	1.68146	1.37526	1.3	1.25
subject 5	2Dallmuscle	229	0.6	0	0.1449	5.302	0.672	1	0.0266202	121.418	121.008	41.2291	2.0499	0.135531	0.00243137	-0.0265089	0.386629	8.39258	3.84783	2.05	0.386647
subject 5	2Dallmuscle	230	-0.6	0	0.2437	2.241	1.152	1	0.0570194	3.316	3.28788	39.2065	1.29986	0.175346	-0.038759	-0.0418204	0.580034	4.45324	1.68167	1.3	0.580098
subject 5	2Dallmuscle	232	0.4243	0.4243	0.1449	1.315	0.479	1	0.017788	104.919	106.092	26.5614	2.05003	0.13453	-0.0166424	-0.0062805	1.55896	2.56759	1.16183	2.05	1.55894
subject 5	2Dallmuscle	233	0.6	0	0.0862	2.126	0.905	1	0.00258271	32.6386	28.5753	111.324	2.7992	0.0842251	-0.00239921	-0.000956134	1.31665	25.1537	1.99734	2.8	1.31703
subject 5	2Dallmuscle	234	0.4243	-0.4243	0.2437	1.06	0.812	1	0.051216	71.4498	73.789	85.8794	1.29998	0.0274876	-0.0480164	-0.0178185	1.22639	2.79848	1.08914	1.3	1.22642
subject 5	2Dallmuscle	236	-0.4243	-0.4243	0.2437	2.854	0.031	1	0.0155527	68.7143	67.1813	75.6865	1.29998	0.255262	0.00645602	-0.0141494	0.455493	6.91463	4.66851	1.3	0.455501
subject 5	2Dallmuscle	238	0.4243	-0.4243	0.1449	4.125	0.758	1	0.0214135	36.3076	36.4715	142.524	2.05003	0.0772966	-0.0016954	-0.0213463	0.496976	13.0195	5.68867	2.05	0.49697
subject 5	2Dallmuscle	240	0	0.6	0.2437	0.805	2.438	1	0.0533419	25.7491	26.3718	118.36	1.29986	0.109251	-0.022176	0.0485138	1.61473	10.9175	1.22404	1.3	1.61491
subject 5	2Dselectedmuscle	1	-0.4243	-0.4243	0.2437	0.774	2.195	1	0.040852	4.2435	11.5388	11.0894	1.29998	0.173841	0.0222458	0.0342639	1.67956	2.74147	1.05175	1.3	1.67959
subject 5	2Dselectedmuscle	3	0.4243	0.4243	0.2437	5.363	0.092	1	0.0268558	0.43174	0.251439	7.52229	1.29998	0.521334	0.0262822	-0.00552073	0.242398	13.7341	20.9805	1.3	0.242402
subject 5	2Dselectedmuscle	7	0.4243	0.4243	0.1449	4.35	0.714	1	0.0133926	0.0196829	0.0381643	30.4159	2.05003	0.127717	0.0133926	4.22e-05	0.471271	17.1264	9.39826	2.05	0.471264
subject 5	2Dselectedmuscle	8	-0.6	0	0.1449	3.829	0.689	1	0.030262	15.7721	15.7895	113.733	2.0499	0.269583	0.00592974	0.0296753	0.535363	7.22309	3.33408	2.05	0.535388
subject 5	2Dselectedmuscle	9	-0.4243	0.4243	0.0862	2.33	0.988	1	0.00373361	100	150.213	95.3661	2.79932	0.125244	-0.000918432	0.00361889	1.20143	5.00724	1.42924	2.8	1.20172
subject 5	2Dselectedmuscle	11	0.4243	-0.4243	0.2437	4.967	0.862	1	0.0577392	60.2098	68.9161	90.0239	1.29998	0.20464	0.0557028	-0.0151989	0.261723	77.8492	13.6956	1.3	0.261727
subject 5	2Dselectedmuscle	14	0.4243	-0.4243	0.1449	1.33	0.564	1	0.0206093	16.1423	18.4523	122.268	2.05003	0.172723	0.019458	0.00679187	1.54137	6.92636	1.36793	2.05	1.54135
subject 5	2Dselectedmuscle	15	0	0.6	0.1449	0.854	1.358	1	0.0143207	5.77395	5.76297	14.3209	2.0499	0.114587	0.00773501	0.0120521	2.40036	2.38699	2.43584	2.05	2.40047
subject 5	2Dselectedmuscle	17	-0.4243	-0.4243	0.0862	1.567	1.401	1	0.017678	10.174	9.78118	169.841	2.79932	0.133406	0.00792506	-0.015802	1.78642	3.70275	2.82764	2.8	1.78685
subject 5	2Dselectedmuscle	18	-0.4243	0.4243	0.2437	4.164	0.726	1	0.0590797	104.359	104.358	103.19	1.29998	0.122709	-0.0207306	0.0553232	0.312195	14.7363	1.57896	1.3	0.3122
subject 5	2Dselectedmuscle	19	0.4243	-0.4243	0.0862	3.488	1.837	1	0.0141986	3.3727	5.62112	16.5403	2.79932	0.132821	0.00202772	0.0140531	0.802559	4.74358	5.7752	2.8	0.802752
subject 5	2Dselectedmuscle	20	0.6	0	0.1449	1.229	0.735	1	0.0280109	37.9134	37.9277	46.537	2.0499	0.144495	0.000774006	0.0280002	1.66795	5.63436	1.08231	2.05	1.66802
subject 5	2Dselectedmuscle	21	0	-0.6	0.1449	3.545	0.859	1	0.023373	23.3735	20.4558	151.941	2.0499	0.151246	0.0175823	-0.0154	0.578252	9.52172	2.48054	2.05	0.578279
subject 5	2Dselectedmuscle	22	0	0.6	0.2437	2.348	0.85	1	0.0170178	19.7618	19.8335	19.7256	1.29986	0.36349	0.00724871	-0.0153968	0.553601	3.589	1.49833	1.3	0.553663
subject 5	2Dselectedmuscle	23	0	-0.6	0.2437	5.003	1.355	1	0.0308132	21.0205	27.2456	47.0472	1.29986	0.168646	0.0268109	-0.0151865	0.259815	11.7829	8.7549	1.3	0.259844
subject 5	2Dselectedmuscle	24	-0.6	0	0.2437	1.956	0.769	1	0.0435926	41.3675	41.3614	41.5405	1.29986	0.104325	-0.0155947	-0.0407077	0.664548	14.1917	4.79942	1.3	0.664622
subject 5	2Dselectedmuscle	25	0	0.6	0.0862	2.339	0.894	1	0.0180386	67.3414	120.369	48.8122	2.7992	0.0834138	-0.0146513	0.0105228	1.19675	32.6791	1.16408	2.8	1.19709
subject 5	2Dselectedmuscle	28	0.4243	0.4243	0.2437	1.353	0.75	1	0.00257777	5.72475	7.76375	4.68668	1.29998	0.0945015	-0.00169778	0.00193971	0.960812	4.58115	1.74851	1.3	0.960828
subject 5	2Dselectedmuscle	32	0.4243	-0.4243	0.0862	3.808	0.92	1	0.017233	20.3859	20.9142	149.469	2.79932	0.139851	-0.0111632	-0.0131286	0.735117	31.027	2.73763	2.8	0.735294
subject 5	2Dselectedmuscle	33	0	-0.6	0.2437	0.85	0.684	1	0.0458896	22.1924	21.7353	163.486	1.29986	0.143575	-0.00459712	-0.0456588	1.52924	2.04769	2.10329	1.3	1.52941
subject 5	2Dselectedmuscle	37	-0.4243	0.4243	0.2437	3.283	2.073	1	0.00450388	97.9123	97.9122	82.0162	1.29998	0.123375	-0.00401689	-0.00203703	0.395973	6.7249	1.67367	1.3	0.395979
subject 5	2Dselectedmuscle	39	-0.4243	-0.4243	0.2437	1.371	0.812	1	0.0508992	18.9628	18.8636	161.389	1.29998	0.140127	0.0231365	0.0453368	0.948197	4.17903	2.22969	1.3	0.948213
subject 5	2Dselectedmuscle	42	0	0.6	0.1449	4.573	0.595	1	0.0162944	155.86	155.87	24.1439	2.0499	0.223969	-0.0134328	-0.00922324	0.448263	14.4729	4.05304	2.05	0.448283
subject 5	2Dselectedmuscle	44	0.6	0	0.1449	3.73	0.854	1	0.0211864	26.0983	25.7472	171.263	2.0499	0.124387	0.0168188	0.0128838	0.549572	19.7299	2.04112	2.05	0.549598
subject 5	2Dselectedmuscle	45	0.4243	-0.4243	0.2437	3.312	1.755	1	0.0375704	27.7056	29.9553	137.96	1.29998	0.119835	-0.0338498	-0.0163012	0.392506	10.5202	1.73789	1.3	0.392512
subject 5	2Dselectedmuscle	50	0.6	0	0.1449	4.502	0.711	1	0.0190341	65.9184	68.9627	116.103	2.0499	0.16014	0.00089083	-0.0190133	0.455332	46.2764	2.80339	2.05	0.455353
subject 5	2Dselectedmuscle	54	0	0.6	0.0862	2.014	1.447	1	0.0180964	16.6936	19.2135	115.029	2.7992	0.065215	-0.00190335	0.017996	1.38987	4.30908	1.23903	2.8	1.39027
subject 5	2Dselectedmuscle	55	-0.4243	-0.4243	0.0862	2.954	0.149	1	0.01566	42.759	42.9986	40.781	2.79932	0.0404902	-0.0103945	-0.0117128	0.947639	28.6363	9.0573	2.8	0.947867
subject 5	2Dselectedmuscle	56	-0.4243	-0.4243	0.2437	0.925	1.962	1	0.0223238	30.6955	3.91824	179.571	1.29998	0.167422	0.0153196	-0.0162378	1.40538	2.33278	1.64571	1.3	1.40541
subject 5	2Dselectedmuscle	59	0.4243	-0.4243	0.0862	3.211	0.065	1	0.0129967	52.1157	52.3885	16.2858	2.79932	0.241439	0.011332	0.00636394	0.871792	8.06869	3.41133	2.8	0.872002
subject 5	2Dselectedmuscle	60	0.4243	0.4243	0.0862	3.786	1.33	1	0.0118933	10.3383	10.4812	10.3689	2.79932	0.13426	0.0118816	0.000528213	0.739389	10.4916	2.99375	2.8	0.739567
subject 5	2Dselectedmuscle	61	-0.4243	0.4243	0.1449	5.808	0.147	1	0.00496122	77.1115	126.018	48.9326	2.05003	0.201639	0.00496113	-3e-05	0.352966	37.2095	2.87478	2.05	0.352961
subject 5	2Dselectedmuscle	65	0.6	0	0.2437	2.717	1.104	1	0.0442968	69.8227	69.4361	20.9277	1.29986	0.151084	0.032101	0.0305242	0.478416	3.75591	1.1713	1.3	0.478469
subject 5	2Dselectedmuscle	66	0.4243	0.4243	0.1449	0.705	0.045	1	0.0313492	4.17134	4.27091	176.132	2.05003	0.0229779	-0.0312668	0.00227258	2.90784	3.36864	1.39292	2.05	2.9078
subject 5	2Dselectedmuscle	67	0	-0.6	0.2437	5.101	0.835	1	0.0432306	25.5333	25.3774	172.988	1.29986	0.188528	0.0356617	0.0244362	0.254824	11.1623	3.84988	1.3	0.254852
subject 5	2Dselectedmuscle	68	0	0.6	0.1449	5.129	0.036	1	0.0133745	10.3827	15.9961	170.68	2.0499	0.344645	-0.0116594	-0.00655265	0.39967	25.5973	5.01265	2.05	0.399688
subject 5	2Dselectedmuscle	70	0.4243	0.4243	0.2437	1.825	0.207	1	0.0429979	56.8534	35.8323	178.109	1.29998	0.331118	0.0429971	-0.000259131	0.712317	4.45262	1.8565	1.3	0.712329
subject 5	2Dselectedmuscle	72	-0.6	0	0.2437	5.956	0.527	1	0.0543064	98.9365	98.9789	95.6313	1.29986	0.0617454	-0.0318853	-0.0439603	0.218243	31.5472	10.2339	1.3	0.218267
subject 5	2Dselectedmuscle	74	0.4243	0.4243	0.2437	0.948	0.863	1	0.0337516	5.93187	7.61679	6.32862	1.29998	0.134206	0.0314913	0.0121436	1.37129	1.1448	10.2964	1.3	1.37131
subject 5	2Dselectedmuscle	75	-0.4243	-0.4243	0.2437	1.483	0.949	1	0.0346725	50.5676	56.5116	55.0494	1.29998	0.0096895	-0.0333582	-0.0094556	0.876587	4.35215	1.50515	1.3	0.876601
subject 5	2Dselectedmuscle	76	-0.4243	0.4243	0.1449	3.484	0.516	1	0.0188211	60.6308	60.6071	60.6891	2.05003	0.130603	-0.0146756	-0.0117839	0.588412	5.18302	1.62553	2.05	0.588404
subject 5	2Dselectedmuscle	78	0	0.6	0.2437	2.276	0.022	1	0.0259392	55.6182	56.1969	12.1512	1.29986	0.139383	-0.00977082	0.0240286	0.571114	3.61733	1.05849	1.3	0.571178
subject 5	2Dselectedmuscle	81	0	0.6	0.0862	6.846	0.082	1	0.0183257	30.0217	32.7656	40.7985	2.7992	0.154936	0.00365873	-0.0179567	0.408881	3.06042	4.47316	2.8	0.408998
subject 5	2Dselectedmuscle	82	0.6	0	0.0862	3.01	1.842	1	0.0129348	58.7721	58.6457	128.785	2.7992	0.140855	0.0090901	0.00920207	0.929968	7.84124	1.27253	2.8	0.930233
subject 5	2Dselectedmuscle	86	-0.6	0	0.2437	5.586	0.676	1	0.0434133	81.5476	81.571	74.8564	1.29986	0.111343	0.00519497	-0.0431014	0.232699	21.8995	9.95742	1.3	0.232725
subject 5	2Dselectedmuscle	87	0.4243	-0.4243	0.2437	4.596	0.808	1	0.0533715	114.332	113.095	59.0726	1.29998	0.208962	0.0213443	0.0489177	0.28285	23.8457	4.32257	1.3	0.282855
subject 5	2Dselectedmuscle	88	0.4243	-0.4243	0.1449	2.883	0.174	1	0.0339749	25.8273	25.1676	49.5526	2.05003	0.323294	-0.0310889	-0.0137031	0.711074	9.43701	1.66385	2.05	0.711065
subject 5	2Dselectedmuscle	90	0.6	0	0.2437	2.181	0.087	1	0.00940229	133.13	147.547	18.2795	1.29986	0.387491	-0.00758735	-0.00555296	0.595991	14.0168	3.48626	1.3	0.596057
subject 5	2Dselectedmuscle	92	0.4243	0.4243	0.0862	3.624	0.932	1	0.0158714	18.52	17.4083	165.983	2.79932	0.110389	0.0126004	0.00965054	0.772441	14.3772	2.36137	2.8	0.772627
subject 5	2Dselectedmuscle	93	0	0.6	0.1449	3.67	1.673	1	0.0166353	13.7923	13.9009	155.617	2.0499	0.397975	-0.00248555	-0.0164486	0.558557	23.5511	2.289	2.05	0.558583
subject 5	2Dselectedmuscle	96	-0.4243	-0.4243	0.1449	5.26	0.777	1	0.0205917	16.2012	16.2769	17.9223	2.05003	0.137244	0.010554	0.0176814	0.389739	32.0164	30.5816	2.05	0.389734
subject 5	2Dselectedmuscle	97	0	0.6	0.1449	2.044	0.579	1	0.0133003	23.6881	23.7351	104.116	2.0499	0.212711	-0.0132337	-0.00132923	1.00289	10.0711	2.52321	2.05	1.00294
subject 5	2Dselectedmuscle	98	-0.4243	0.4243	0.2437	3.488	0.163	1	0.0369981	97.9976	97.8677	99.6446	1.29998	0.107849	-0.0261058	0.0262173	0.3727	26.5552	1.54638	1.3	0.372706
subject 5	2Dselectedmuscle	100	0	-0.6	0.2437	6.524	0.167	1	0.0580931	5.34301	4.9672	145.639	1.29986	0.102082	-0.00780942	-0.0575658	0.199242	44.3247	9.43176	1.3	0.199264
subject 5	2Dselectedmuscle	101	0.4243	-0.4243	0.1449	4.605	0.65	1	0.0260741	24.5144	25.8274	144.82	2.05003	0.16104	0.0163885	0.02028	0.445174	17.6679	3.42716	2.05	0.445168
subject 5	2Dselectedmuscle	103	0	-0.6	0.1449	1.711	0.563	1	0.0142465	14.9776	14.9027	179.087	2.0499	0.503619	0.0108156	-0.00927281	1.19807	8.46292	1.25336	2.05	1.19813
subject 5	2Dselectedmuscle	104	-0.6	0	0.2437	4.76	0.748	1	0.0548021	130.709	140.472	27.2375	1.29986	0.29914	0.0283014	-0.0469286	0.273079	9.46422	2.88217	1.3	0.273109
subject 5	2Dselectedmuscle	107	0.4243	0.4243	0.1449	3.947	1.104	1	0.00724974	0.059643	0.0634395	179.915	2.05003	0.101402	-0.00721987	0.000657368	0.519389	15.3185	7.8765	2.05	0.519382
subject 5	2Dselectedmuscle	108	0.4243	0.4243	0.2437	4.354	0.69	1	0.0223582	1.64901	1.67343	118.777	1.29998	0.0846259	-0.0223351	0.00101641	0.298571	15.8896	14.1044	1.3	0.298576
subject 5	2Dselectedmuscle	110	-0.4243	-0.4243	0.1449	4.844	0.627	1	0.0306762	16.3446	16.3289	163.592	2.05003	0.128253	-0.000234482	0.0306753	0.42321	25.787	2.83003	2.05	0.423204
subject 5	2Dselectedmuscle	116	-0.4243	0.4243	0.1449	6.916	0.078	1	0.0216077	28.749	28.3275	5.75986	2.05003	0.453971	-0.00757217	-0.0202375	0.296418	11.2856	7.93276	2.05	0.296414
subject 5	2Dselectedmuscle	122	0.4243	0.4243	0.1449	5.983	0.995	1	0.0328404	165.344	166.132	1.95427	2.05003	0.305833	0.0327712	-0.00213021	0.342642	29.1111	18.6197	2.05	0.342637
subject 5	2Dselectedmuscle	129	-0.4243	-0.4243	0.2437	1.802	2.468	1	0.0243114	11.5855	22.7442	8.26855	1.29998	0.200247	0.0219617	-0.0104271	0.721409	5.29068	1.45488	1.3	0.721421
subject 5	2Dselectedmuscle	130	-0.4243	0.4243	0.2437	1.341	1.577	1	0.0530865	37.8923	37.8809	71.3007	1.29998	0.0495061	-0.050876	0.0151594	0.96941	1.76953	1.72592	1.3	0.969426
subject 5	2Dselectedmuscle	131	0.4243	0.4243	0.2437	0.793	2.309	1	0.0499333	8.17241	8.8782	139.996	1.29998	0.10792	-0.0245851	0.0434615	1.63932	1.35894	1.78204	1.3	1.63934
subject 5	2Dselectedmuscle	133	0	0.6	0.2437	4.786	0.517	1	0.0494596	147.784	147.748	36.3831	1.29986	0.130643	-0.0426023	-0.0251255	0.271596	10.9842	1.72492	1.3	0.271626
subject 5	2Dselectedmuscle	135	-0.6	0	0.2437	4.755	0.379	1	0.0431726	91.9302	91.9727	91.9892	1.29986	0.0566167	-0.0280439	-0.032824	0.273366	41.1328	2.63425	1.3	0.273396
subject 5	2Dselectedmuscle	139	-0.4243	-0.4243	0.1449	1.467	1.199	1	0.0145028	37.4417	54.387	31.3407	2.05003	0.202745	0.00992606	0.0105738	1.39743	4.81476	1.26413	2.05	1.39741
subject 5	2Dselectedmuscle	141	0.4243	0.4243	0.0862	3.517	1.198	1	0.0126403	7.33769	6.37915	176.934	2.79932	0.0922761	-0.00935512	0.00850059	0.795941	7.42091	1.8775	2.8	0.796133
subject 5	2Dselectedmuscle	144	0.4243	-0.4243	0.2437	4.068	0.945	1	0.0361117	29.3501	30.431	67.8352	1.29998	0.270704	-0.0347562	-0.00980112	0.319562	20.2864	4.0746	1.3	0.319567
subject 5	2Dselectedmuscle	145	0	-0.6	0.1449	3.495	1.831	1	0.0259282	12.6828	93.4931	4.92336	2.0499	0.354632	-0.000446873	-0.0259244	0.586525	9.81232	6.37323	2.05	0.586552
subject 5	2Dselectedmuscle	146	-0.6	0	0.2437	2.674	1.324	1	0.0440547	55.4274	55.4778	55.3653	1.29986	0.076961	-0.0230205	-0.0375616	0.486109	48.4154	2.76893	1.3	0.486163
subject 5	2Dselectedmuscle	147	0.4243	0.4243	0.2437	4.11	0.352	1	0.0222345	2.98153	2.9397	41.203	1.29998	0.219662	-0.00687874	-0.0211437	0.316296	26.098	4.02541	1.3	0.316302
subject 5	2Dselectedmuscle	148	0.4243	-0.4243	0.2437	3.246	0.835	1	0.0150607	44.6142	44.9851	40.9996	1.29998	0.15365	-0.00430897	-0.0144311	0.400486	7.43654	2.09872	1.3	0.400493
subject 5	2Dselectedmuscle	149	-0.4243	0.4243	0.2437	6.838	0.325	1	0.0229266	102.749	102.699	78.2859	1.29998	0.125754	-0.00589131	-0.0221568	0.190111	32.1334	7.00751	1.3	0.190114
subject 5	2Dselectedmuscle	150	0.4243	-0.4243	0.0862	3.567	0.355	1	0.0077375	130.786	130.762	131.226	2.79932	0.229014	0.00330727	-0.00699506	0.784784	17.6947	1.61535	2.8	0.784973
subject 5	2Dselectedmuscle	151	0.4243	0.4243	0.0862	2.278	0.721	1	0.00506402	1.63293	1.61062	176.163	2.79932	0.372587	-0.0027153	-0.00427451	1.22885	2.66867	3.3491	2.8	1.22915
subject 5	2Dselectedmuscle	152	-0.6	0	0.0862	4.839	0.031	1	0.0161669	43.7872	43.8254	138.675	2.7992	0.114531	0.00573505	-0.0151155	0.578467	25.3319	2.76366	2.8	0.578632
subject 5	2Dselectedmuscle	154	0	-0.6	0.0862	2.959	2.37	1	0.0109155	69.9969	70.0191	115.165	2.7992	0.15037	0.00426367	-0.0100484	0.945996	4.90922	4.8241	2.8	0.946266
subject 5	2Dselectedmuscle	155	-0.6	0	0.1449	3.967	0.424	1	0.0249494	23.3436	22.5484	179.646	2.0499	0.302492	-0.0076074	-0.0237613	0.516739	22.3329	2.69251	2.05	0.516763
subject 5	2Dselectedmuscle	156	-0.4243	-0.4243	0.0862	5.467	0.492	1	0.0194824	67.0092	67.504	25.4117	2.79932	0.38223	0.0194083	-0.00169735	0.51204	12.7631	16.4173	2.8	0.512164
subject 5	2Dselectedmuscle	158	-0.4243	-0.4243	0.1449	2.78	0.225	1	0.00838505	151.59	153.416	33.7908	2.05003	0.0605099	-0.000836442	-0.00834323	0.73742	73.4282	5.24731	2.05	0.73741
subject 5	2Dselectedmuscle	159	0.6	0	0.2437	1.727	0.774	1	0.0404371	10.6006	10.831	153.19	1.29986	0.396748	-0.0180764	-0.0361718	0.752667	5.4935	1.13732	1.3	0.75275
subject 5	2Dselectedmuscle	160	-0.4243	-0.4243	0.2437	2.298	0.976	1	0.0347977	22.055	22.0709	158.115	1.29998	0.104407	0.00642896	-0.0341987	0.5657	3.94971	2.46407	1.3	0.565709
subject 5	2Dselectedmuscle	161	0	-0.6	0.2437	1.051	0.706	1	0.0214372	10.7536	27.8846	1.12446	1.29986	0.260444	-0.0107552	-0.018544	1.23678	1.43623	1.15867	1.3	1.23692
subject 5	2Dselectedmuscle	162	-0.4243	0.4243	0.1449	2.861	0.479	1	0.0309566	12.8173	12.9338	167.098	2.05003	0.631134	-0.00530544	-0.0304986	0.716542	2.82005	1.13046	2.05	0.716533
subject 5	2Dselectedmuscle	166	0	0.6	0.2437	7.129	0.323	1	0.0544343	135.227	136.264	40.7871	1.29986	0.093179	-0.0535768	0.00962378	0.182334	23.8234	8.3043	1.3	0.182354
subject 5	2Dselectedmuscle	169	-0.4243	-0.4243	0.2437	2.216	0.414	1	0.0289799	6.24367	6.25482	173.691	1.29998	0.184384	-0.00920076	-0.0274805	0.586633	15.9302	1.57456	1.3	0.586643
subject 5	2Dselectedmuscle	174	0	0.6	0.1449	6.682	0.112	1	0.0239899	159.064	158.884	37.9777	2.0499	0.277015	0.02272	-0.00770161	0.30678	20.6639	3.01827	2.05	0.306794
subject 5	2Dselectedmuscle	175	0.6	0	0.1449	2.761	1.258	1	0.0332322	37.6383	39.8002	125.498	2.0499	0.146444	-0.0209829	-0.0257701	0.74245	9.02352	6.33649	2.05	0.742485
subject 5	2Dselectedmuscle	176	-0.6	0	0.2437	1.87	1.042	1	0.0441862	57.8799	57.8725	124.282	1.29986	0.0521509	-0.0415786	-0.0149546	0.69511	2.23125	1.39629	1.3	0.695187
subject 5	2Dselectedmuscle	177	0.6	0	0.2437	2.561	1.479	1	0.0600913	145.814	145.98	145.654	1.29986	0.218015	-0.0398036	0.0450182	0.507558	3.86523	6.28265	1.3	0.507614
subject 5	2Dselectedmuscle	179	0.4243	-0.4243	0.2437	3.442	0.691	1	0.0472482	13.1651	13.2367	6.64998	1.29998	0.427288	-0.0377699	-0.028387	0.377681	7.87935	2.97598	1.3	0.377687
subject 5	2Dselectedmuscle	181	-0.6	0	0.0862	5.138	1.058	1	0.0120562	50.028	49.9943	49.9562	2.7992	0.0949898	-0.0023319	-0.0118286	0.544804	22.0307	5.92024	2.8	0.544959
subject 5	2Dselectedmuscle	182	0	0.6	0.2437	5.3	1.308	1	0.0292383	143.347	143.526	144.846	1.29986	0.106176	-0.0247411	0.0155807	0.245256	48.8236	10.6099	1.3	0.245283
subject 5	2Dselectedmuscle	183	-0.4243	0.4243	0.2437	1.349	1.363	1	0.0347298	14.0466	15.2222	157.222	1.29998	0.295609	0.0266169	-0.0223092	0.963661	2.92855	1.65749	1.3	0.963677
subject 5	2Dselectedmuscle	184	0.4243	0.4243	0.2437	1.619	0.44	1	0.0272498	1.42627	0.372447	0.807074	1.29998	0.248995	-0.0160748	-0.0220034	0.802951	2.16368	5.17841	1.3	0.802965
subject 5	2Dselectedmuscle	187	0.4243	0.4243	0.1449	0.941	0.641	1	0.0355305	2.07521	2.04478	2.61469	2.05003	0.137812	-0.0233689	-0.026764	2.17856	1.66033	1.02807	2.05	2.17853
subject 5	2Dselectedmuscle	188	-0.4243	0.4243	0.0862	2.033	1.127	1	0.00564974	100.103	100.745	101.47	2.79932	0.120972	-0.00381536	-0.00416684	1.37694	5.60075	1.11781	2.8	1.37727
subject 5	2Dselectedmuscle	192	0	-0.6	0.1449	2.028	0.8	1	0.0167416	17.0303	18.0109	14.3761	2.0499	0.290052	0.00505019	-0.0159617	1.0108	2.76497	1.47944	2.05	1.01085
subject 5	2Dselectedmuscle	193	-0.4243	-0.4243	0.2437	2.916	0.19	1	0.0578347	5.61516	5.23886	9.60799	1.29998	0.21495	-0.0533935	-0.0222259	0.445809	3.41921	4.49297	1.3	0.445816
subject 5	2Dselectedmuscle	196	-0.4243	0.4243	0.1449	1.795	0.773	1	0.0305328	31.0549	31.0792	148.918	2.05003	0.219479	-0.0280083	-0.0121567	1.14208	6.44994	2.36921	2.05	1.14206
subject 5	2Dselectedmuscle	199	0	0.6	0.1449	0.93	0.994	1	0.0196156	49.3822	117.67	5.27468	2.0499	0.126468	0.00818131	0.0178281	2.2042	3.58926	1.1352	2.05	2.2043
subject 5	2Dselectedmuscle	200	-0.6	0	0.2437	1.749	0.017	1	0.0306535	42.0995	45.7327	136.601	1.29986	0.133089	0.0297864	-0.00723896	0.7432	7.39247	1.05484	1.3	0.743282
subject 5	2Dselectedmuscle	203	0.4243	0.4243	0.0862	4.84	0.076	1	0.0107456	45.6747	1.53645	174.601	2.79932	0.366093	-0.00928866	-0.00540274	0.578373	17.5405	4.65851	2.8	0.578512
subject 5	2Dselectedmuscle	207	-0.4243	-0.4243	0.1449	0.46	0.012	1	0.0337033	20.4659	21.7582	17.1253	2.05003	0.0707634	-0.0208644	-0.0264687	4.45658	3.14491	1.03096	2.05	4.45652
subject 5	2Dselectedmuscle	208	-0.4243	0.4243	0.2437	4.978	0.266	1	0.0482143	14.4965	14.6099	2.7934	1.29998	0.379772	-0.0299693	-0.0377685	0.261145	4.09737	3.18349	1.3	0.261149
subject 5	2Dselectedmuscle	210	-0.6	0	0.1449	3.211	0.03	1	0.0273817	137.387	128.405	133.947	2.0499	0.0626687	-0.0273531	-0.00125215	0.638401	5.67671	1.10499	2.05	0.63843
subject 5	2Dselectedmuscle	212	0	0.6	0.2437	2.377	0.005	1	0.0465117	16.1613	16.63	147.52	1.29986	0.321592	-0.0423526	-0.0192249	0.546847	5.39908	1.15823	1.3	0.546908
subject 5	2Dselectedmuscle	215	0.6	0	0.1449	1.441	0.767	1	0.0165025	7.89672	123.831	99.3009	2.0499	0.171674	0.0154353	0.00583838	1.42256	9.13808	1.15885	2.05	1.42262
subject 5	2Dselectedmuscle	217	0	0.6	0.0862	5.348	0.807	1	0.00858123	24.6932	163.839	20.7603	2.7992	0.136235	-0.00723146	0.0046199	0.523411	31.5449	4.2033	2.8	0.52356
subject 5	2Dselectedmuscle	218	0.4243	0.4243	0.2437	1.992	0.103	1	0.0461754	108.849	172.104	170.711	1.29998	0.408624	0.0197877	-0.0417207	0.6526	15.0111	4.37221	1.3	0.65261
subject 5	2Dselectedmuscle	219	0.4243	0.4243	0.0862	2.801	0.31	1	0.00232963	177.303	177.327	2.53905	2.79932	0.237937	0.0015791	-0.00171278	0.999402	28.6346	2.86386	2.8	0.999643
subject 5	2Dselectedmuscle	220	0	-0.6	0.0862	2.058	0.94	1	0.00823248	13.6418	13.0471	175.981	2.7992	0.108564	0.00256682	-0.0078221	1.36016	85.3418	1.8322	2.8	1.36054
subject 5	2Dselectedmuscle	223	-0.6	0	0.0862	1.682	0.001	1	0.0193708	36.788	38.2594	23.1402	2.7992	0.151004	0.0174528	0.00840415	1.66421	4.58883	1.35792	2.8	1.66468
subject 5	2Dselectedmuscle	227	0.4243	-0.4243	0.0862	4.189	1.188	1	0.0214848	15.3316	14.3979	60.5414	2.79932	0.126445	-0.0155671	0.0148076	0.668256	8.1004	2.20021	2.8	0.668417
subject 5	2Dselectedmuscle	230	-0.6	0	0.2437	3.342	0.31	1	0.0598534	12.6322	75.3662	12.7193	1.29986	0.403208	0.0550793	-0.0234243	0.388946	17.7239	1.78696	1.3	0.388989
subject 5	2Dselectedmuscle	231	-0.4243	0.4243	0.0862	3.013	0.913	1	0.0202233	22.5934	23.9172	12.4008	2.79932	0.276729	-0.019928	-0.00344351	0.929082	5.74808	1.54477	2.8	0.929306
subject 5	2Dselectedmuscle	232	0.4243	0.4243	0.1449	0.9	0.76	1	0.00365228	2.0357	1.93132	1.2981	2.05003	0.110636	-0.00104945	0.00349826	2.27781	1.96035	1.00474	2.05	2.27778
subject 5	2Dselectedmuscle	234	0.4243	-0.4243	0.2437	6.55	0.03	1	0.042841	128.477	128.476	128.601	1.29998	0.183225	-0.0385365	-0.0187161	0.19847	27.0842	6.56457	1.3	0.198473
subject 5	2Dselectedmuscle	238	0.4243	-0.4243	0.1449	5.565	0.418	1	0.0103312	35.2948	35.312	144.447	2.05003	0.293943	-0.00503113	-0.00902339	0.368379	10.5311	4.2229	2.05	0.368374
subject 5	2Dselectedmuscle	239	0	0.6	0.1449	6.194	0.147	1	0.0253481	122.517	122.88	36.1565	2.0499	0.152766	-0.0129737	0.0217764	0.33095	43.9003	7.60009	2.05	0.330965
subject 5	2Dselectedmuscle	240	0	0.6	0.2437	2.326	0.926	1	0.0355912	43.2814	43.063	141.441	1.29986	0.138386	-0.0192547	0.0299331	0.558838	36.0261	3.98425	1.3	0.558899
subject 5	2Dsynergy	1	-0.4243	-0.4243	0.2437	1.74	0.81	1	0.0499859	59.2729	55.6947	80.4006	1.29998	0.0950401	-0.0473803	-0.0159278	0.747114	4.17921	1.55192	1.3	0.747126
subject 5	2Dsynergy	11	0.4243	-0.4243	0.2437	4.832	0.444	1	0.0386611	85.2327	79.6562	118.804	1.29998	0.176474	0.0371266	0.010784	0.269035	8.55567	9.46015	1.3	0.26904
subject 5	2Dsynergy	13	0.6	0	0.2437	2.677	0.055	1	0.0153385	171.214	170.233	56.2835	1.29986	0.0832679	-0.0109838	0.0107063	0.485565	19.1854	1.3847	1.3	0.485618
subject 5	2Dsynergy	14	0.4243	-0.4243	0.1449	0.721	1.66	1	0.0203849	9.42272	11.3009	17.7135	2.05003	0.117136	-0.0202645	-0.00221156	2.84331	17.7452	1.0195	2.05	2.84327
subject 5	2Dsynergy	15	0	0.6	0.1449	4.688	1.475	1	0.0239505	10.306	61.6321	135.212	2.0499	0.119309	-0.0206634	0.0121098	0.437266	204.52	22.4718	2.05	0.437287
subject 5	2Dsynergy	16	0.6	0	0.0862	5.49	0.165	1	0.0101388	160.231	157.92	142.402	2.7992	0.144448	0.00878368	-0.00506386	0.509873	8.06822	2.94107	2.8	0.510018
subject 5	2Dsynergy	19	0.4243	-0.4243	0.0862	4.649	0.815	1	0.0123584	18.1449	17.8956	19.3602	2.79932	0.125877	-0.00206948	-0.0121839	0.602135	17.9108	3.55411	2.8	0.60228
subject 5	2Dsynergy	20	0.6	0	0.1449	0.954	1.277	1	0.0175626	28.4946	12.9948	15.9742	2.0499	0.0972937	0.00691496	-0.016144	2.14875	5.57581	1.02064	2.05	2.14885
subject 5	2Dsynergy	21	0	-0.6	0.1449	2.93	0.91	1	0.0174894	37.8822	37.6868	145.7	2.0499	0.124227	0.0172552	-0.0028527	0.699626	7.09249	4.98605	2.05	0.699659
subject 5	2Dsynergy	23	0	-0.6	0.2437	1.271	1.35	1	0.0524214	46.4565	46.4694	47.558	1.29986	0.0696788	-0.0407283	-0.0330031	1.0227	2.59759	1.10667	1.3	1.02282
subject 5	2Dsynergy	28	0.4243	0.4243	0.2437	3.2	1.178	1	0.0292104	31.7814	31.624	158.284	1.29998	0.115753	-0.00379474	-0.0289629	0.406243	12.5116	1.61012	1.3	0.40625
subject 5	2Dsynergy	30	0.4243	-0.4243	0.1449	2.944	0.004	1	0.0250901	94.3566	89.7638	148.706	2.05003	0.109835	-0.0109008	-0.0225983	0.696341	3.54511	2.31881	2.05	0.696332
subject 5	2Dsynergy	33	0	-0.6	0.2437	5.155	0.145	1	0.046494	77.0032	90.7869	22.2699	1.29986	0.206909	-0.0147577	-0.0440897	0.252154	18.6816	4.73342	1.3	0.252182
subject 5	2Dsynergy	37	-0.4243	0.4243	0.2437	1.453	1.555	1	0.0559664	22.3524	8.13395	2.19181	1.29998	0.115673	-0.0504669	-0.0241937	0.894686	4.51444	1.4073	1.3	0.894701
subject 5	2Dsynergy	41	0.6	0	0.2437	1.161	0.631	1	0.0464899	6.17548	6.80643	36.905	1.29986	0.149724	0.0300991	-0.035431	1.1196	2.2882	1.85174	1.3	1.11972
subject 5	2Dsynergy	43	0.6	0	0.0862	4.944	0.451	1	0.0209883	10.1229	6.53977	23.939	2.7992	0.0923891	-0.0172496	0.0119565	0.566182	21.8168	11.6722	2.8	0.566343
subject 5	2Dsynergy	44	0.6	0	0.1449	1.396	0.711	1	0.0109427	24.055	24.4157	20.0237	2.0499	0.12618	0.00794258	-0.00752715	1.46841	5.41506	1.40483	2.05	1.46848
subject 5	2Dsynergy	45	0.4243	-0.4243	0.2437	0.983	1.041	1	0.0483342	20.7577	20.981	42.0071	1.29998	0.120284	0.00840637	0.0475976	1.32246	7.94849	1.79273	1.3	1.32248
subject 5	2Dsynergy	49	-0.6	0	0.1449	0.979	1.127	1	0.0253364	9.99289	76.1264	91.835	2.0499	0.134085	-0.024362	-0.00695889	2.09388	3.5491	2.51416	2.05	2.09397
subject 5	2Dsynergy	50	0.6	0	0.1449	2.3	0.347	1	0.0331927	67.8391	67.6223	137.068	2.0499	0.0625217	-0.0219299	0.0249165	0.891263	5.74781	3.64766	2.05	0.891304
subject 5	2Dsynergy	51	0.4243	-0.4243	0.2437	0.614	1.469	1	0.0399064	23.4617	23.6639	154.026	1.29998	0.107789	0.000384204	-0.0399045	2.11723	7.31502	1.05856	1.3	2.11726
subject 5	2Dsynergy	56	-0.4243	-0.4243	0.2437	0.487	0.791	1	0.0252324	73.6757	29.5276	34.5954	1.29998	0.115253	-0.0198025	-0.0156377	2.66936	3.40303	3.46022	1.3	2.6694
subject 5	2Dsynergy	57	0.4243	-0.4243	0.1449	4.209	0.388	1	0.034367	28.6026	27.2966	29.7461	2.05003	0.104608	-0.00874088	-0.0332369	0.487058	21.923	2.99492	2.05	0.487052
subject 5	2Dsynergy	59	0.4243	-0.4243	0.0862	3.189	0.488	1	0.0121231	101.826	108.884	5.62046	2.79932	0.121232	-0.0102767	0.00643109	0.877806	4.62887	2.30414	2.8	0.878018
subject 5	2Dsynergy	60	0.4243	0.4243	0.0862	2.381	1.665	1	0.00941549	25.6106	23.7726	26.2937	2.79932	0.132908	0.00860978	0.00381093	1.17569	2.9464	1.69588	2.8	1.17598
subject 5	2Dsynergy	61	-0.4243	0.4243	0.1449	5.714	1.554	1	0.0267046	43.2637	39.0108	12.3341	2.05003	0.10895	-0.0266829	0.00107581	0.358773	20.5696	4.4164	2.05	0.358768
subject 5	2Dsynergy	62	0.6	0	0.0862	2.762	1.433	1	0.0184733	19.1606	18.9001	97.9482	2.7992	0.0843549	-0.0183497	-0.00213284	1.01347	7.6411	1.79021	2.8	1.01376
subject 5	2Dsynergy	65	0.6	0	0.2437	1.383	0.827	1	0.0232983	74.9032	75.5972	92.1118	1.29986	0.143104	0.00983612	-0.0211202	0.939882	4.25932	1.50986	1.3	0.939986
subject 5	2Dsynergy	66	0.4243	0.4243	0.1449	6.331	0.851	1	0.0226544	33.5294	33.4465	30.4566	2.05003	0.318028	0.00374431	-0.0223428	0.323808	29.2452	7.58686	2.05	0.323804
subject 5	2Dsynergy	67	0	-0.6	0.2437	2.677	0.453	1	0.0286786	130.676	130.947	17.811	1.29986	0.229446	-0.00959926	-0.0270243	0.485565	12.6554	2.69742	1.3	0.485618
subject 5	2Dsynergy	80	0	-0.6	0.2437	5.465	1.069	1	0.0434179	39.6115	39.4508	144.494	1.29986	0.148896	0.0286257	-0.0326448	0.237851	9.17569	3.249	1.3	0.237877
subject 5	2Dsynergy	87	0.4243	-0.4243	0.2437	2.995	0.72	1	0.0322181	23.9388	24.3017	14.1567	1.29998	0.114325	-0.0113536	-0.0301513	0.43405	12.9471	7.66939	1.3	0.434057
subject 5	2Dsynergy	90	0.6	0	0.2437	0.399	0.42	1	0.0234931	138.798	138.74	40.8294	1.29986	0.122236	-0.0153743	-0.0177639	3.25779	3.45172	1.04928	1.3	3.25815
subject 5	2Dsynergy	91	0.6	0	0.1449	3.104	0.105	1	0.0157391	82.753	83.0408	68.6019	2.0499	0.145414	0.0106136	-0.011622	0.660408	14.729	7.93734	2.05	0.660438
subject 5	2Dsynergy	92	0.4243	0.4243	0.0862	2.544	1.235	1	0.0151722	26.9335	27.2132	117.313	2.79932	0.128754	-0.00993044	-0.0114709	1.10036	144.436	1.8024	2.8	1.10063
subject 5	2Dsynergy	98	-0.4243	0.4243	0.2437	4.874	0.988	1	0.0365469	55.4011	42.3415	116.372	1.29998	0.1164	-0.0349474	-0.0106937	0.266717	43.3665	12.3907	1.3	0.266721
subject 5	2Dsynergy	100	0	-0.6	0.2437	1.148	0.655	1	0.0145767	9.77556	31.2982	10.8293	1.29986	0.116719	-0.012176	-0.008014	1.13228	3.23788	1.09463	1.3	1.1324
subject 5	2Dsynergy	101	0.4243	-0.4243	0.1449	5.291	0.835	1	0.028605	19.6618	19.7868	144.036	2.05003	0.0941289	-0.0209805	-0.0194439	0.387456	39.4562	8.50931	2.05	0.38745
subject 5	2Dsynergy	106	0.4243	-0.4243	0.2437	0.962	1.281	1	0.0536524	20.2858	10.6417	10.326	1.29998	0.078779	-0.0474811	0.0249825	1.35133	8.41711	1.32592	1.3	1.35135
subject 5	2Dsynergy	108	0.4243	0.4243	0.2437	0.747	0.711	1	0.036879	25.321	23.7758	16.6227	1.29998	0.157717	0.0292781	-0.0224245	1.74027	1.90142	1.10853	1.3	1.74029
subject 5	2Dsynergy	111	0.6	0	0.0862	2.915	0.799	1	0.00440146	17.5613	26.3631	164.839	2.7992	0.10497	-0.00438992	-0.000318558	0.960275	16.0089	5.35136	2.8	0.960549
subject 5	2Dsynergy	115	0.6	0	0.1449	2.093	0.494	1	0.0189766	80.9697	80.8082	5.29982	2.0499	0.133324	-0.0141874	-0.0126028	0.97941	7.28239	2.08307	2.05	0.979455
subject 5	2Dsynergy	117	0.4243	-0.4243	0.0862	3.071	0.18	1	0.0214941	57.3023	57.4212	150.785	2.79932	0.100338	-0.0142351	0.0161046	0.911535	6.85428	1.91075	2.8	0.911755
subject 5	2Dsynergy	120	0.6	0	0.2437	0.944	1.128	1	0.0203562	77.8235	43.6969	65.8927	1.29986	0.171158	0.0148325	-0.0139417	1.37697	3.95736	1.7635	1.3	1.37712
subject 5	2Dsynergy	121	0	-0.6	0.1449	1.21	1.046	1	0.0195295	35.2476	35.2207	36.3275	2.0499	0.114438	-0.0108442	-0.016242	1.69414	3.2756	1.13624	2.05	1.69421
subject 5	2Dsynergy	123	0	-0.6	0.2437	1.818	0.733	1	0.0498083	34.9428	34.0089	43.4773	1.29986	0.158306	0.033964	-0.0364323	0.714992	2.75377	2.6061	1.3	0.715072
subject 5	2Dsynergy	125	0.6	0	0.2437	1.662	1.153	1	0.0150388	68.4981	68.3756	107.026	1.29986	0.145773	0.00700964	0.0133053	0.782104	7.10356	1.10598	1.3	0.78219
subject 5	2Dsynergy	129	-0.4243	-0.4243	0.2437	2.575	0.73	1	0.0608124	50.5879	49.6373	157.162	1.29998	0.0893524	-0.0406592	-0.0452214	0.504846	9.58755	45.3424	1.3	0.504854
subject 5	2Dsynergy	134	0.4243	-0.4243	0.1449	3.322	0.117	1	0.0323705	112.105	113.684	70.4437	2.05003	0.113794	-0.0318415	0.00582832	0.617106	17.7561	2.06092	2.05	0.617098
subject 5	2Dsynergy	140	0.6	0	0.1449	1.802	0.001	1	0.026507	114.347	130.57	100.073	2.0499	0.0425919	-0.0139809	-0.0225202	1.13757	7.11081	9.71174	2.05	1.13762
subject 5	2Dsynergy	142	0.4243	-0.4243	0.0862	0.993	0.635	1	0.0110866	22.1647	22.5987	34.2058	2.79932	0.107432	-0.00332043	-0.0105777	2.81906	2.16741	1.1019	2.8	2.81974
subject 5	2Dsynergy	144	0.4243	-0.4243	0.2437	1.219	1.277	1	0.037863	18.0371	18.4045	160.656	1.29998	0.0341609	-0.0375688	-0.00471035	1.06643	2.31532	1.04873	1.3	1.06645
subject 5	2Dsynergy	147	0.4243	0.4243	0.2437	0.7	0.859	1	0.0481012	6.9336	23.4412	20.2473	1.29998	0.139413	0.0273019	-0.0396022	1.85711	5.71612	1.08988	1.3	1.85714
subject 5	2Dsynergy	148	0.4243	-0.4243	0.2437	0.65	0.694	1	0.0518696	107.79	107.247	70.0956	1.29998	0.137069	0.0318532	-0.0409369	1.99997	5.45537	2.43944	1.3	2
subject 5	2Dsynergy	150	0.4243	-0.4243	0.0862	4.941	1.039	1	0.00920834	20.7324	20.7675	19.5528	2.79932	0.121353	0.00874808	-0.00287483	0.56655	9.62347	5.30293	2.8	0.566687
subject 5	2Dsynergy	154	0	-0.6	0.0862	2.612	1.12	1	0.0200967	44.0526	44.0685	38.5367	2.7992	0.0841334	-0.0197432	-0.00375296	1.07167	14.7566	2.09233	2.8	1.07198
subject 5	2Dsynergy	156	-0.4243	-0.4243	0.0862	4.786	1.644	1	0.00789752	110.664	72.3343	104.071	2.79932	0.135027	-0.00737808	-0.00281688	0.584899	28.5135	3.57874	2.8	0.58504
subject 5	2Dsynergy	158	-0.4243	-0.4243	0.1449	0.986	0.75	1	0.0318101	4.63671	4.30051	89.6337	2.05003	0.316613	0.023232	0.0217292	2.07913	1.33294	1.32406	2.05	2.07911
subject 5	2Dsynergy	159	0.6	0	0.2437	1.005	0.277	1	0.0280533	0.920846	1.2265	48.4978	1.29986	0.129993	0.0230364	0.0160097	1.29339	5.28359	2.20718	1.3	1.29353
subject 5	2Dsynergy	160	-0.4243	-0.4243	0.2437	3.037	1.111	1	0.0431468	79.672	79.5876	82.0507	1.29998	0.161118	0.0123205	-0.0413504	0.428047	6.61022	4.15748	1.3	0.428054
subject 5	2Dsynergy	161	0	-0.6	0.2437	1.032	0.752	1	0.0426184	38.4381	38.0374	143.606	1.29986	0.132915	0.0404223	-0.0135045	1.25955	1.93946	1.05602	1.3	1.25969
subject 5	2Dsynergy	165	0.6	0	0.1449	4.775	0.766	1	0.0349199	26.2678	26.1016	69.6299	2.0499	0.0725547	-0.0315023	0.0150667	0.429299	15.6447	3.98951	2.05	0.429319
subject 5	2Dsynergy	167	0.6	0	0.0862	2.347	1.112	1	0.0123323	24.0801	24.3102	122.057	2.7992	0.113166	0.00103994	-0.0122884	1.19267	11.4431	1.46212	2.8	1.19301
subject 5	2Dsynergy	171	-0.4243	-0.4243	0.1449	2.783	0.833	1	0.0335074	38.9921	38.5206	51.6852	2.05003	0.10214	-0.0158129	-0.0295415	0.736625	3.72616	2.53577	2.05	0.736615
subject 5	2Dsynergy	173	0.4243	0.4243	0.0862	1.974	0.774	1	0.00566303	26.1737	26.9596	136.444	2.79932	0.13481	0.00382108	-0.00417963	1.4181	7.2109	1.35935	2.8	1.41844
subject 5	2Dsynergy	175	0.6	0	0.1449	1.501	0.641	1	0.0229146	67.5626	69.6516	53.7354	2.0499	0.149604	0.0209925	-0.00918663	1.36569	3.3057	1.84149	2.05	1.36576
subject 5	2Dsynergy	176	-0.6	0	0.2437	3.336	0.895	1	0.0414467	53.8958	68.9605	62.4243	1.29986	0.16419	-0.00717779	-0.0408204	0.389645	65.8417	3.30563	1.3	0.389688
subject 5	2Dsynergy	177	0.6	0	0.2437	1.027	0.693	1	0.0350494	10.6298	9.04437	47.3379	1.29986	0.171378	0.0316339	-0.0150916	1.26568	1.56684	1.41635	1.3	1.26582
subject 5	2Dsynergy	178	0.4243	-0.4243	0.0862	4.104	0.023	1	0.0112416	47.9856	49.6605	32.9786	2.79932	0.118242	-0.0103218	-0.00445354	0.682097	8.80917	5.50893	2.8	0.682261
subject 5	2Dsynergy	179	0.4243	-0.4243	0.2437	0.882	1.962	1	0.0450065	13.9655	14.7855	12.7915	1.29998	0.106238	0.01798	-0.041259	1.4739	3.3715	1.77167	1.3	1.47392
subject 5	2Dsynergy	183	-0.4243	0.4243	0.2437	2.512	0.436	1	0.0108036	105.93	106.769	46.4899	1.29998	0.17272	-0.00930308	-0.00549266	0.517507	23.0563	1.71514	1.3	0.517516
subject 5	2Dsynergy	184	0.4243	0.4243	0.2437	1.048	0.775	1	0.0524467	3.87845	5.1911	24.1702	1.29998	0.110483	-0.017907	-0.049295	1.24044	1.73752	1.40005	1.3	1.24046
subject 5	2Dsynergy	185	0.4243	-0.4243	0.1449	1.418	0.684	1	0.00932899	22.5479	22.6334	146.905	2.05003	0.10534	0.000943209	-0.00928119	1.44572	3.33864	2.85106	2.05	1.4457
subject 5	2Dsynergy	186	0	-0.6	0.2437	0.77	0.429	1	0.0507866	154.056	152.459	29.6257	1.29986	0.137552	-0.012489	-0.049227	1.68813	15.2131	1.18779	1.3	1.68831
subject 5	2Dsynergy	188	-0.4243	0.4243	0.0862	4.294	0.778	1	0.0192953	1.50621	1.17379	8.64917	2.79932	0.166086	-0.00396167	-0.0188842	0.651915	25.4072	29.4588	2.8	0.652073
subject 5	2Dsynergy	189	-0.4243	0.4243	0.1449	1.332	0.789	1	0.0212729	4.00955	0.766907	47.3473	2.05003	0.151141	-0.0167583	-0.0131032	1.53906	9.22589	1.57518	2.05	1.53904
subject 5	2Dsynergy	190	0.6	0	0.0862	2.278	0.159	1	0.00651891	136.446	138.476	26.9604	2.7992	0.126462	-0.00356164	-0.00545994	1.2288	9.6163	1.35188	2.8	1.22915
subject 5	2Dsynergy	191	0	-0.6	0.0862	4.821	0.985	1	0.00693729	35.8645	35.6599	150.66	2.7992	0.096182	-0.00666193	-0.00193512	0.580627	22.1927	3.32195	2.8	0.580792
subject 5	2Dsynergy	192	0	-0.6	0.1449	1.117	0.986	1	0.0270648	0.415245	18.9903	21.8733	2.0499	0.0898636	0.00457259	-0.0266758	1.83519	1.59633	1.03444	2.05	1.83527
subject 5	2Dsynergy	193	-0.4243	-0.4243	0.2437	4.94	0.184	1	0.057078	89.4652	89.7834	139.104	1.29998	0.10203	-0.0476857	-0.0313685	0.263154	37.1696	7.36093	1.3	0.263158
subject 5	2Dsynergy	194	0.4243	0.4243	0.2437	0.743	0.129	1	0.0541008	79.3172	14.0008	40.8792	1.29998	0.0294996	-0.0453508	0.0294993	1.74963	12.7662	1.30278	1.3	1.74966
subject 5	2Dsynergy	197	0.6	0	0.2437	1.191	0.014	1	0.0360351	66.0415	56.7747	35.5377	1.29986	0.100819	-0.0208308	-0.0294042	1.0914	8.9853	1.08547	1.3	1.09152
subject 5	2Dsynergy	198	0.6	0	0.0862	4.356	0.964	1	0.0112796	56.1972	59.237	81.6218	2.7992	0.113598	-0.010136	-0.0049488	0.642609	17.9954	2.31566	2.8	0.642792
subject 5	2Dsynergy	199	0	0.6	0.1449	4.359	1.407	1	0.0357076	56.4028	54.2573	137.087	2.0499	0.137056	-0.0352962	-0.00540446	0.47027	14.0236	4.04926	2.05	0.470291
subject 5	2Dsynergy	200	-0.6	0	0.2437	0.475	0.786	1	0.0450639	82.2984	82.6225	63.3266	1.29986	0.120754	-0.0429959	-0.0134948	2.73654	4.10815	1.89756	1.3	2.73684
subject 5	2Dsynergy	201	0.4243	-0.4243	0.2437	0.629	0.657	1	0.0426474	21.8658	22.0644	157.808	1.29998	0.115032	-0.00103626	-0.0426348	2.06674	5.58661	1.06237	1.3	2.06677
subject 5	2Dsynergy	202	0.4243	-0.4243	0.1449	2.939	0.939	1	0.0284425	20.1624	21.0198	146.878	2.05003	0.133395	0.0230278	-0.0166943	0.697525	7.64376	3.3271	2.05	0.697516
subject 5	2Dsynergy	203	0.4243	0.4243	0.0862	6.287	0.979	1	0.00101768	25.8635	25.6572	32.73	2.79932	0.12789	-0.00072	-0.000719219	0.445256	21.2524	1.94281	2.8	0.445363
subject 5	2Dsynergy	206	0.4243	-0.4243	0.0862	6.505	0.071	1	0.0138674	142.235	142.028	60.3138	2.79932	0.0846303	-0.0138568	-0.000542593	0.430334	74.6446	8.45694	2.8	0.430438
subject 5	2Dsynergy	207	-0.4243	-0.4243	0.1449	7.059	0.178	1	0.0223101	48.6948	52.7835	33.3825	2.05003	0.347843	0.0187236	0.0121312	0.290413	14.0155	4.80285	2.05	0.290409
subject 5	2Dsynergy	209	0	-0.6	0.1449	1.434	1.474	1	0.0276505	54.8883	55.2061	25.3393	2.0499	0.0644091	-0.0245096	-0.0127995	1.4295	2.87121	4.46263	2.05	1.42957
subject 5	2Dsynergy	211	0	-0.6	0.2437	1.577	0.763	1	0.0465837	31.9289	32.1841	146.626	1.29986	0.16084	0.0361021	-0.0294393	0.824259	3.5425	1.35776	1.3	0.82435
subject 5	2Dsynergy	213	0	-0.6	0.0862	2.421	1.287	1	0.00275638	45.2505	45.8166	39.2406	2.7992	0.0596288	0.0024389	-0.00128429	1.15622	32.0782	2.96919	2.8	1.15655
subject 5	2Dsynergy	215	0.6	0	0.1449	6.453	0.83	1	0.0224981	60.7465	64.9368	23.982	2.0499	0.0770816	-0.0108116	0.01973	0.317667	31.1506	7.50008	2.05	0.317682
subject 5	2Dsynergy	218	0.4243	0.4243	0.2437	0.309	1.232	1	0.0522657	29.0858	28.8554	105.927	1.29998	0.108899	-0.0295419	-0.0431158	4.20705	6.41411	1.00113	1.3	4.20712
subject 5	2Dsynergy	220	0	-0.6	0.0862	4.072	0.726	1	0.0153956	7.009	5.54228	133.869	2.7992	0.11449	-0.00999878	-0.0117068	0.687427	7.81318	3.01236	2.8	0.687623
subject 5	2Dsynergy	221	0	-0.6	0.1449	0.728	0.965	1	0.0263134	30.0528	40.3036	7.19462	2.0499	0.126914	0.0148497	-0.0217228	2.8158	5.03666	2.13612	2.05	2.81593
subject 5	2Dsynergy	224	0	-0.6	0.2437	0.944	1.061	1	0.0250353	36.0094	35.8781	146.786	1.29986	0.129656	0.0140763	-0.0207033	1.37697	3.72869	1.76277	1.3	1.37712
subject 5	2Dsynergy	227	0.4243	-0.4243	0.0862	1.812	0.733	1	0.00845851	23.7816	23.8952	154.502	2.79932	0.123041	0.00842397	-0.000763584	1.54488	2.58078	1.33204	2.8	1.54525
subject 5	2Dsynergy	228	0.6	0	0.2437	0.482	0.69	1	0.0442	29.8186	32.7011	45.3824	1.29986	0.111717	0.00943856	0.0431805	2.6968	3.76379	1.00739	1.3	2.6971
subject 5	2Dsynergy	229	0.6	0	0.1449	1.21	0.751	1	0.0221188	65.3741	62.7524	62.873	2.0499	0.152488	0.000512147	0.0221129	1.69414	3.08702	1.17396	2.05	1.69421
subject 5	2Dsynergy	233	0.6	0	0.0862	1.991	2.819	1	0.00876294	143.539	144.189	33.103	2.7992	0.129588	-0.00850035	-0.0021291	1.40593	12.6572	5.44864	2.8	1.40633
subject 5	2Dsynergy	234	0.4243	-0.4243	0.2437	1.165	1.187	1	0.0539905	16.9054	19.3324	15.6714	1.29998	0.0257164	-0.0535148	-0.00715116	1.11586	1.6588	1.03155	1.3	1.11588
subject 5	2Dsynergy	236	-0.4243	-0.4243	0.2437	2.262	0.688	1	0.0552404	31.726	31.5368	162.399	1.29998	0.157992	0.0136192	-0.0535353	0.574703	5.71617	3.18577	1.3	0.574713
subject 5	2Dsynergy	238	0.4243	-0.4243	0.1449	1.185	0.838	1	0.0262579	30.8708	30.8196	149.803	2.05003	0.087999	-0.019782	-0.017267	1.72998	2.27212	1.09838	2.05	1.72996
subject 5	2Dsynergy	240	0	0.6	0.2437	1.388	1.515	1	0.0203169	4.9046	6.45296	167.334	1.29986	0.178639	-0.00540451	-0.0195848	0.936496	2.93562	1.26214	1.3	0.936599
